# Supplementary material for: Comparative transcriptome profiling uncovers a Lilium regale NAC transcription factor, LrNAC35, contributing to defence response against cucumber mosaic virus and tobacco mosaic virus
Source: Mol Plant Pathol. 2019 Sep 27;20(12):1662–81. doi: 10.1111/mpp.12868 (PMC6859495; doi:10.1111/mpp.12868)
Supplement: Supplementary file 10 — Table S1 Functional annotation of all assembled unigenes in Lilium regale. [file MPP-20-1662-s010.xlsx]

## Sheet: Table S1
Table S1 Functional annotation of all assembled unigenes in L. regale.
Gene ID	Annotation
Unigene0000001	PREDICTED: protein DYAD-like [Phoenix dactylifera]
Unigene0000002	--
Unigene0000003	Os07g0668200 [Oryza sativa Japonica Group]
Unigene0000004	PREDICTED: uncharacterized protein LOC103699901 [Phoenix dactylifera]
Unigene0000005	--
Unigene0000006	--
Unigene0000007	--
Unigene0000008	--
Unigene0000009	--
Unigene0000010	--
Unigene0000011	--
Unigene0000012	--
Unigene0000013	--
Unigene0000014	--
Unigene0000015	--
Unigene0000016	--
Unigene0000017	--
Unigene0000018	--
Unigene0000019	PREDICTED: probable protein phosphatase 2C 6 [Elaeis guineensis]
Unigene0000020	PREDICTED: 3-ketoacyl-CoA thiolase 2, peroxisomal-like [Elaeis guineensis]
Unigene0000021	--
Unigene0000022	Os08g0425200 [Oryza sativa Japonica Group]
Unigene0000023	--
Unigene0000024	--
Unigene0000025	--
Unigene0000026	--
Unigene0000027	Aldehyde dehydrogenase [Gossypium arboreum]
Unigene0000028	--
Unigene0000029	--
Unigene0000030	hypothetical chloroplast RF19 (chloroplast) [Lilium superbum]
Unigene0000031	--
Unigene0000032	PREDICTED: ABC transporter E family member 2-like [Elaeis guineensis]
Unigene0000033	PREDICTED: ABC transporter E family member 2-like isoform X1 [Pyrus x bretschneideri]
Unigene0000034	--
Unigene0000035	conserved protein [Zea mays]
Unigene0000036	actin, partial [Genlisea aurea]
Unigene0000037	actin [Rhodomonas sp. CCMP768]
Unigene0000038	actin [Undaria pinnatifida]
Unigene0000039	PREDICTED: actin, muscle, partial [Phoenix dactylifera]
Unigene0000040	actin [Rhodomonas sp. CCMP768]
Unigene0000041	actin [Elaeis oleifera]
Unigene0000042	--
Unigene0000043	actin [Elaeis oleifera]
Unigene0000044	actin [Elaeis oleifera]
Unigene0000045	PREDICTED: actin, muscle, partial [Phoenix dactylifera]
Unigene0000046	PREDICTED: actin, muscle, partial [Phoenix dactylifera]
Unigene0000047	actin [Elaeis oleifera]
Unigene0000048	actin-like protein, partial [Miscanthus sinensis]
Unigene0000049	--
Unigene0000050	actin [Corylus heterophylla]
Unigene0000051	--
Unigene0000052	actin [Elaeis oleifera]
Unigene0000053	actin [Elaeis oleifera]
Unigene0000054	actin, partial [Solanum lycopersicum]
Unigene0000055	actin [Fragaria x ananassa]
Unigene0000056	tunicamycin induced 1, partial [Lilium brownii]
Unigene0000057	--
Unigene0000058	--
Unigene0000059	--
Unigene0000060	Os09g0244000 [Oryza sativa Japonica Group]
Unigene0000061	polyprotein [Hydrangea macrophylla]
Unigene0000062	PH01B031C15.25 [Phyllostachys edulis]
Unigene0000063	--
Unigene0000064	--
Unigene0000065	--
Unigene0000066	polyprotein [Hydrangea macrophylla]
Unigene0000067	PREDICTED: histone-lysine N-methyltransferase setd3 isoform X2 [Musa acuminata subsp. malaccensis]
Unigene0000068	PREDICTED: DNA replication licensing factor MCM4 [Musa acuminata subsp. malaccensis]
Unigene0000069	PREDICTED: DNA replication licensing factor MCM4, partial [Elaeis guineensis]
Unigene0000070	DNA replication licensing factor MCM4 [Musa acuminata subsp. malaccensis]
Unigene0000071	DNA replication licensing factor MCM4 [Musa acuminata subsp. malaccensis]
Unigene0000072	PREDICTED: pre-mRNA-splicing factor 38B-like isoform X1 [Musa acuminata subsp. malaccensis]
Unigene0000073	cytochrome P450 86B1[Phoenix dactylifera]
Unigene0000074	cytochrome P450 86B1 [Oryza brachyantha]
Unigene0000075	cytochrome P450 86B1 [Phoenix dactylifera]
Unigene0000076	--
Unigene0000077	--
Unigene0000078	--
Unigene0000079	PREDICTED: 40S ribosomal protein S15a-1 isoform X1 [Populus euphratica]
Unigene0000080	--
Unigene0000081	PREDICTED: 40S ribosomal protein S15a-like [Musa acuminata subsp. malaccensis]
Unigene0000082	40S ribosomal S15a-1 -like protein [Gossypium arboreum]
Unigene0000083	--
Unigene0000084	--
Unigene0000085	--
Unigene0000086	--
Unigene0000087	--
Unigene0000088	--
Unigene0000089	--
Unigene0000090	PREDICTED: cell number regulator 5 isoform X2 [Phoenix dactylifera]
Unigene0000091	PREDICTED: E3 ubiquitin protein ligase DRIP2 [Nelumbo nucifera]
Unigene0000092	--
Unigene0000093	BnaC08g28920D [Brassica napus]
Unigene0000094	--
Unigene0000095	PREDICTED: ALBINO3-like protein 3, mitochondrial isoform X5 [Phoenix dactylifera]
Unigene0000096	PREDICTED: methyltransferase-like protein 13 [Musa acuminata subsp. malaccensis]
Unigene0000097	PREDICTED: protein ALTERED XYLOGLUCAN 4-like [Populus euphratica]
Unigene0000098	--
Unigene0000099	OO_Ba0005L10-OO_Ba0081K17.27 [Oryza officinalis]
Unigene0000100	OSIGBa0113E10.10 [Oryza sativa Indica Group]
Unigene0000101	PREDICTED: recQ-mediated genome instability protein 1 [Phoenix dactylifera]
Unigene0000102	--
Unigene0000103	--
Unigene0000104	PREDICTED: sterol 3-beta-glucosyltransferase UGT80A2 isoform X2 [Elaeis guineensis]
Unigene0000105	Mitochondrial transcription termination factor family protein isoform 1 [Theobroma cacao]
Unigene0000106	--
Unigene0000107	--
Unigene0000108	--
Unigene0000109	--
Unigene0000110	--
Unigene0000111	PREDICTED: small nuclear ribonucleoprotein Sm D2-like isoform X2 [Elaeis guineensis]
Unigene0000112	PREDICTED: lysophospholipid acyltransferase 1-like [Elaeis guineensis]
Unigene0000113	--
Unigene0000114	--
Unigene0000115	PREDICTED: sphingoid long-chain bases kinase 2, mitochondrial isoform X1 [Elaeis guineensis]
Unigene0000116	--
Unigene0000117	PREDICTED: sphingoid long-chain bases kinase 2, mitochondrial isoform X2 [Cucumis melo]
Unigene0000118	PREDICTED: A disintegrin and metalloproteinase with thrombospondin motifs 7-like isoform X1 [Musa acuminata subsp. malaccensis]
Unigene0000119	PREDICTED: A disintegrin and metalloproteinase with thrombospondin motifs 7-like [Elaeis guineensis]
Unigene0000120	PREDICTED: probable boron transporter 2 isoform X2 [Phoenix dactylifera]
Unigene0000121	PREDICTED: indole-3-glycerol phosphate synthase, chloroplastic-like [Phoenix dactylifera]
Unigene0000122	PREDICTED: periodic tryptophan protein 2 homolog [Musa acuminata subsp. malaccensis]
Unigene0000123	PREDICTED: periodic tryptophan protein 2 homolog [Musa acuminata subsp. malaccensis]
Unigene0000124	PREDICTED: periodic tryptophan protein 2 homolog [Musa acuminata subsp. malaccensis]
Unigene0000125	PREDICTED: E3 ubiquitin-protein ligase FANCL isoform X3 [Elaeis guineensis]
Unigene0000126	PREDICTED: E3 ubiquitin-protein ligase FANCL [Musa acuminata subsp. malaccensis]
Unigene0000127	PREDICTED: EGF domain-specific O-linked N-acetylglucosamine transferase-like [Phoenix dactylifera]
Unigene0000128	PREDICTED: ribosomal protein S4, mitochondrial [Solanum lycopersicum]
Unigene0000129	ribosomal protein S4 (mitochondrion) [Vaccinium macrocarpon]
Unigene0000130	ribosomal protein S4 (mitochondrion) [Phoenix dactylifera]
Unigene0000131	PREDICTED: COBRA-like protein 7 [Elaeis guineensis]
Unigene0000132	PREDICTED: splicing factor 1-like [Oryza brachyantha]
Unigene0000133	--
Unigene0000134	--
Unigene0000135	--
Unigene0000136	--
Unigene0000137	PREDICTED: probable ADP-ribosylation factor GTPase-activating protein AGD14 isoform X2 [Phoenix dactylifera]
Unigene0000138	Os07g0530700 [Oryza sativa Japonica Group]
Unigene0000139	--
Unigene0000140	--
Unigene0000141	--
Unigene0000142	--
Unigene0000143	--
Unigene0000144	--
Unigene0000145	--
Unigene0000146	--
Unigene0000147	PREDICTED: cell division cycle-associated 7-like protein isoform X2 [Elaeis guineensis]
Unigene0000148	PREDICTED: F-box only protein 6-like isoform X1 [Phoenix dactylifera]
Unigene0000149	PREDICTED: probable cytosolic iron-sulfur protein assembly protein CIAO1 homolog [Phoenix dactylifera]
Unigene0000150	PREDICTED: GABA transporter 1-like [Phoenix dactylifera]
Unigene0000151	PREDICTED: S-norcoclaurine synthase 1-like [Elaeis guineensis]
Unigene0000152	PREDICTED: protein SUPPRESSOR OF GENE SILENCING 3 homolog [Phoenix dactylifera]
Unigene0000153	--
Unigene0000154	--
Unigene0000155	--
Unigene0000156	PREDICTED: protein SUPPRESSOR OF GENE SILENCING 3 homolog [Phoenix dactylifera]
Unigene0000157	--
Unigene0000158	PREDICTED: protein SUPPRESSOR OF GENE SILENCING 3 homolog isoform X2 [Elaeis guineensis]
Unigene0000159	--
Unigene0000160	--
Unigene0000161	--
Unigene0000162	--
Unigene0000163	--
Unigene0000164	--
Unigene0000165	PREDICTED: protein SUPPRESSOR OF GENE SILENCING 3 homolog isoform X2 [Elaeis guineensis]
Unigene0000166	PREDICTED: type I inositol 1,4,5-trisphosphate 5-phosphatase 13-like [Elaeis guineensis]
Unigene0000167	PREDICTED: protein AAR2 homolog isoform X1 [Phoenix dactylifera]
Unigene0000168	--
Unigene0000169	--
Unigene0000170	PREDICTED: trans-resveratrol di-O-methyltransferase-like [Cucumis melo]
Unigene0000171	--
Unigene0000172	hypothetical protein VITISV_039492 [Vitis vinifera]
Unigene0000173	PREDICTED: NAD-dependent malic enzyme 59 kDa isoform, mitochondrial [Musa acuminata subsp. malaccensis]
Unigene0000174	--
Unigene0000175	--
Unigene0000176	PREDICTED: septum-promoting GTP-binding protein 1-like [Elaeis guineensis]
Unigene0000177	PREDICTED: pentatricopeptide repeat-containing protein At4g21190-like [Musa acuminata subsp. malaccensis]
Unigene0000178	--
Unigene0000179	--
Unigene0000180	PREDICTED: truncated FRIGIDA-like protein 1 [Musa acuminata subsp. malaccensis]
Unigene0000181	--
Unigene0000182	--
Unigene0000183	--
Unigene0000184	PREDICTED: phytanoyl-CoA dioxygenase 1 isoform X1 [Musa acuminata subsp. malaccensis]
Unigene0000185	--
Unigene0000186	--
Unigene0000187	--
Unigene0000188	--
Unigene0000189	PREDICTED: lisH domain-containing protein C1711.05 [Prunus mume]
Unigene0000190	PREDICTED: sodium-coupled neutral amino acid transporter 2 [Elaeis guineensis]
Unigene0000191	amino acid transporter family protein [Populus trichocarpa]
Unigene0000192	OSIGBa0113I13.5 [Oryza sativa Indica Group]
Unigene0000193	PREDICTED: protein TOC75-3, chloroplastic-like [Elaeis guineensis]
Unigene0000194	PREDICTED: protein TOC75-3, chloroplastic-like [Elaeis guineensis]
Unigene0000195	PREDICTED: DNA-damage-repair/toleration protein DRT100 [Phoenix dactylifera]
Unigene0000196	Os10g0579500, partial [Oryza sativa Japonica Group]
Unigene0000197	Os10g0579500, partial [Oryza sativa Japonica Group]
Unigene0000198	Os10g0579500, partial [Oryza sativa Japonica Group]
Unigene0000199	Os10g0579500, partial [Oryza sativa Japonica Group]
Unigene0000200	Retrotransposon gag protein [Asparagus officinalis]
Unigene0000201	integrase-like protein [(Populus tomentosa x Populus bolleana) x Populus tomentosa var. truncata]
Unigene0000202	Retrotransposon gag protein [Asparagus officinalis]
Unigene0000203	Retrotransposon gag protein [Asparagus officinalis]
Unigene0000204	retroelement pol polyprotein-like [Arabidopsis thaliana]
Unigene0000205	pol [Pisum sativum]
Unigene0000206	PREDICTED: KRAB-A domain-containing protein 2-like [Malus domestica]
Unigene0000207	--
Unigene0000208	PREDICTED: terminal uridylyltransferase 7-like [Musa acuminata subsp. malaccensis]
Unigene0000209	PREDICTED: ankyrin repeat-containing protein At2g01680 [Phoenix dactylifera]
Unigene0000210	--
Unigene0000211	--
Unigene0000212	PREDICTED: ubiquitin carboxyl-terminal hydrolase 6-like isoform X2 [Elaeis guineensis]
Unigene0000213	PREDICTED: ubiquitin carboxyl-terminal hydrolase 6-like isoform X2 [Elaeis guineensis]
Unigene0000214	PREDICTED: formamidopyrimidine-DNA glycosylase isoform X2 [Elaeis guineensis]
Unigene0000215	PREDICTED: formamidopyrimidine-DNA glycosylase isoform X1 [Pyrus x bretschneideri]
Unigene0000216	Formamidopyrimidine-DNA glycosylase [Glycine soja]
Unigene0000217	Retrovirus-related Pol polyprotein from transposon TNT 1-94, partial [Glycine soja]
Unigene0000218	hypothetical retrotransposon [Ipomoea batatas]
Unigene0000219	Retrovirus-related Pol polyprotein from transposon TNT 1-94, partial [Glycine soja]
Unigene0000220	Retrovirus-related Pol polyprotein from transposon TNT 1-94, partial [Glycine soja]
Unigene0000221	--
Unigene0000222	PREDICTED: probable serine/threonine-protein kinase At4g35230 [Solanum lycopersicum]
Unigene0000223	PREDICTED: probable serine/threonine-protein kinase At4g35230 [Vitis vinifera]
Unigene0000224	PREDICTED: probable serine/threonine-protein kinase At4g35230 [Nelumbo nucifera]
Unigene0000225	kinase family protein [Populus trichocarpa]
Unigene0000226	PREDICTED: LOW QUALITY PROTEIN: E3 SUMO-protein ligase SIZ1 [Phoenix dactylifera]
Unigene0000227	--
Unigene0000228	--
Unigene0000229	--
Unigene0000230	--
Unigene0000231	--
Unigene0000232	--
Unigene0000233	--
Unigene0000234	--
Unigene0000235	PREDICTED: calmodulin [Phoenix dactylifera]
Unigene0000236	PREDICTED: ferredoxin-3, chloroplastic [Vitis vinifera]
Unigene0000237	PREDICTED: ribonuclease 2 [Phoenix dactylifera]
Unigene0000238	PREDICTED: mediator of RNA polymerase II transcription subunit 8 [Elaeis guineensis]
Unigene0000239	DnaJ subfamily B member 12 [Gossypium arboreum]
Unigene0000240	myb DNA-binding domain-containing protein [Musa acuminata]
Unigene0000241	PREDICTED: aminomethyltransferase, mitochondrial [Nelumbo nucifera]
Unigene0000242	Os03g0165600, partial [Oryza sativa Japonica Group]
Unigene0000243	Ubiquitin carboxyl-terminal hydrolase-related protein isoform 1 [Theobroma cacao]
Unigene0000244	PREDICTED: alpha,alpha-trehalose-phosphate synthase [UDP-forming] 1-like [Musa acuminata subsp. malaccensis]
Unigene0000245	--
Unigene0000246	PREDICTED: 40S ribosomal protein S11-like [Phoenix dactylifera]
Unigene0000247	PREDICTED: 40S ribosomal protein S11-like [Musa acuminata subsp. malaccensis]
Unigene0000248	PREDICTED: protein pkiA isoform X1 [Phoenix dactylifera]
Unigene0000249	PREDICTED: LOW QUALITY PROTEIN: protein pkiA-like [Elaeis guineensis]
Unigene0000250	PREDICTED: LOW QUALITY PROTEIN: protein pkiA-like [Elaeis guineensis]
Unigene0000251	PREDICTED: LOW QUALITY PROTEIN: protein pkiA-like [Elaeis guineensis]
Unigene0000252	--
Unigene0000253	--
Unigene0000254	PREDICTED: glycoprotein 3-alpha-L-fucosyltransferase A-like [Musa acuminata subsp. malaccensis]
Unigene0000255	PREDICTED: LOW QUALITY PROTEIN: peptidyl-prolyl cis-trans isomerase FKBP20-2, chloroplastic [Elaeis guineensis]
Unigene0000256	--
Unigene0000257	--
Unigene0000258	--
Unigene0000259	--
Unigene0000260	--
Unigene0000261	PREDICTED: arginine-glutamic acid dipeptide repeats protein [Elaeis guineensis]
Unigene0000262	--
Unigene0000263	PREDICTED: probable indole-3-acetic acid-amido synthetase GH3.1 [Musa acuminata subsp. malaccensis]
Unigene0000264	PREDICTED: malate dehydrogenase, mitochondrial-like [Phoenix dactylifera]
Unigene0000265	--
Unigene0000266	--
Unigene0000267	--
Unigene0000268	--
Unigene0000269	--
Unigene0000270	--
Unigene0000271	--
Unigene0000272	--
Unigene0000273	PREDICTED: WD repeat-containing protein 61 [Nelumbo nucifera]
Unigene0000274	PREDICTED: fructokinase-1 [Prunus mume]
Unigene0000275	--
Unigene0000276	FAD-dependent oxidoreductase-like protein [Arabidopsis thaliana]
Unigene0000277	--
Unigene0000278	PREDICTED: ribulose-phosphate 3-epimerase, cytoplasmic isoform-like [Jatropha curcas]
Unigene0000279	PREDICTED: protein TRANSPARENT TESTA 12-like [Elaeis guineensis]
Unigene0000280	PREDICTED: protein TRANSPARENT TESTA 12-like [Elaeis guineensis]
Unigene0000281	--
Unigene0000282	--
Unigene0000283	--
Unigene0000284	PREDICTED: uncharacterized protein LOC104646012 [Solanum lycopersicum]
Unigene0000285	--
Unigene0000286	--
Unigene0000287	--
Unigene0000288	Condensin complex subunit 3 [Gossypium arboreum]
Unigene0000289	PREDICTED: probable xyloglucan endotransglucosylase/hydrolase protein 33 [Musa acuminata subsp. malaccensis]
Unigene0000290	--
Unigene0000291	--
Unigene0000292	--
Unigene0000293	--
Unigene0000294	PREDICTED: probable LRR receptor-like serine/threonine-protein kinase At3g47570 [Elaeis guineensis]
Unigene0000295	expressed protein [Oryza sativa Japonica Group]
Unigene0000296	PREDICTED: uncharacterized protein LOC103992279 [Musa acuminata subsp. malaccensis]
Unigene0000297	PREDICTED: LOW QUALITY PROTEIN: phosphatidate cytidylyltransferase-like [Phoenix dactylifera]
Unigene0000298	PREDICTED: mitochondrial outer membrane protein porin 6 isoform X1 [Elaeis guineensis]
Unigene0000299	--
Unigene0000300	--
Unigene0000301	--
Unigene0000302	--
Unigene0000303	--
Unigene0000304	--
Unigene0000305	--
Unigene0000306	BnaC05g24630D [Brassica napus]
Unigene0000307	--
Unigene0000308	--
Unigene0000309	PREDICTED: U1 small nuclear ribonucleoprotein A-like isoform X2 [Musa acuminata subsp. malaccensis]
Unigene0000310	PREDICTED: glucan endo-1,3-beta-glucosidase 5 [Phoenix dactylifera]
Unigene0000311	PREDICTED: glucan endo-1,3-beta-glucosidase 5 [Phoenix dactylifera]
Unigene0000312	--
Unigene0000313	--
Unigene0000314	--
Unigene0000315	PREDICTED: preprotein translocase subunit SECE1 [Phoenix dactylifera]
Unigene0000316	--
Unigene0000317	Histone H4 [Aegilops tauschii]
Unigene0000318	Histone H4 [Aegilops tauschii]
Unigene0000319	Histone H4 [Aegilops tauschii]
Unigene0000320	PREDICTED: mitoferrin-like [Elaeis guineensis]
Unigene0000321	PREDICTED: glutamate receptor 3.4-like [Elaeis guineensis]
Unigene0000322	PREDICTED: glutamate receptor 3.5-like [Phoenix dactylifera]
Unigene0000323	PREDICTED: glutamate receptor 3.4-like [Elaeis guineensis]
Unigene0000324	PREDICTED: GTP-binding protein ERG [Phoenix dactylifera]
Unigene0000325	hypothetical_protein [Oryza brachyantha]
Unigene0000326	--
Unigene0000327	--
Unigene0000328	--
Unigene0000329	PREDICTED: SNF1-related protein kinase regulatory subunit beta-3 [Nelumbo nucifera]
Unigene0000330	--
Unigene0000331	--
Unigene0000332	--
Unigene0000333	PREDICTED: gibberellin 2-beta-dioxygenase 8 [Phoenix dactylifera]
Unigene0000334	PREDICTED: chaperone protein dnaJ 72 [Musa acuminata subsp. malaccensis]
Unigene0000335	--
Unigene0000336	PREDICTED: probable carboxylesterase 11 [Elaeis guineensis]
Unigene0000337	PREDICTED: transcription factor HY5-like [Musa acuminata subsp. malaccensis]
Unigene0000338	--
Unigene0000339	--
Unigene0000340	--
Unigene0000341	Os04g0524400 [Oryza sativa Japonica Group]
Unigene0000342	Wall-associated receptor kinase 1 [Aegilops tauschii]
Unigene0000343	PREDICTED: HVA22-like protein a isoform X1 [Elaeis guineensis]
Unigene0000344	PREDICTED: HVA22-like protein a isoform X1 [Elaeis guineensis]
Unigene0000345	Os01g0606100 [Oryza sativa Japonica Group]
Unigene0000346	--
Unigene0000347	--
Unigene0000348	BnaA10g04520D [Brassica napus]
Unigene0000349	PREDICTED: branchpoint-bridging protein [Vitis vinifera]
Unigene0000350	--
Unigene0000351	--
Unigene0000352	--
Unigene0000353	--
Unigene0000354	--
Unigene0000355	--
Unigene0000356	--
Unigene0000357	--
Unigene0000358	PREDICTED: translocase of chloroplast 120, chloroplastic [Elaeis guineensis]
Unigene0000359	PREDICTED: protein MOTHER of FT and TF 1 [Amborella trichopoda]
Unigene0000360	atp-binding cassette sub-family f member 1 [Nannochloropsis gaditana]
Unigene0000361	--
Unigene0000362	--
Unigene0000363	PREDICTED: apoptosis inhibitor 5 isoform X2 [Vitis vinifera]
Unigene0000364	PREDICTED: apoptosis inhibitor 5-like isoform X2 [Musa acuminata subsp. malaccensis]
Unigene0000365	PREDICTED: apoptosis inhibitor 5-like [Phoenix dactylifera]
Unigene0000366	--
Unigene0000367	--
Unigene0000368	--
Unigene0000369	--
Unigene0000370	--
Unigene0000371	--
Unigene0000372	--
Unigene0000373	--
Unigene0000374	--
Unigene0000375	--
Unigene0000376	--
Unigene0000377	--
Unigene0000378	--
Unigene0000379	--
Unigene0000380	PREDICTED: cytochrome P450 93A1-like [Phoenix dactylifera]
Unigene0000381	PREDICTED: flavonoid 3'-monooxygenase-like [Elaeis guineensis]
Unigene0000382	--
Unigene0000383	--
Unigene0000384	Phosphoenolpyruvate carboxykinase [ATP] [Gossypium arboreum]
Unigene0000385	--
Unigene0000386	--
Unigene0000387	senescence-associated family protein [Populus trichocarpa]
Unigene0000388	senescence-associated family protein [Populus trichocarpa]
Unigene0000389	Ethylene-responsive transcription factor ERF061-like [Elaeis guineensis]
Unigene0000390	Ethylene-responsive transcription factor ERF061-like [Musa acuminata subsp. malaccensis]
Unigene0000391	PREDICTED: mediator of RNA polymerase II transcription subunit 10b-like [Elaeis guineensis]
Unigene0000392	--
Unigene0000393	--
Unigene0000394	--
Unigene0000395	Histone deacetylase complex subunit SAP30 [Gossypium arboreum]
Unigene0000396	PREDICTED: probable receptor-like protein kinase At4g10390 [Musa acuminata subsp. malaccensis]
Unigene0000397	PREDICTED: pentatricopeptide repeat-containing protein At4g21065-like [Amborella trichopoda]
Unigene0000398	PREDICTED: EG45-like domain containing protein [Elaeis guineensis]
Unigene0000399	PREDICTED: EG45-like domain containing protein [Musa acuminata subsp. malaccensis]
Unigene0000400	PREDICTED: WRKY transcription factor 44-like [Elaeis guineensis]
Unigene0000401	PREDICTED: tetratricopeptide repeat protein 5-like isoform X1 [Phoenix dactylifera]
Unigene0000402	PREDICTED: disease resistance protein RPP13-like [Elaeis guineensis]
Unigene0000403	PREDICTED: disease resistance protein RPP13-like [Elaeis guineensis]
Unigene0000404	--
Unigene0000405	PREDICTED: disease resistance protein RPP13-like [Elaeis guineensis]
Unigene0000406	PREDICTED: E3 ubiquitin-protein ligase MARCH8-like isoform X1 [Populus euphratica]
Unigene0000407	--
Unigene0000408	pectinesterase inhibitor [Lycoris aurea]
Unigene0000409	PREDICTED: pectinesterase-like [Musa acuminata subsp. malaccensis]
Unigene0000410	PREDICTED: probable uridine nucleosidase 1 [Elaeis guineensis]
Unigene0000411	--
Unigene0000412	PREDICTED: pyruvate dehydrogenase E1 component subunit beta isoform X1 [Elaeis guineensis]
Unigene0000413	--
Unigene0000414	PREDICTED: phytosulfokines 2 [Elaeis guineensis]
Unigene0000415	PREDICTED: translation initiation factor IF-3, chloroplastic isoform X1 [Elaeis guineensis]
Unigene0000416	--
Unigene0000417	--
Unigene0000418	--
Unigene0000419	PREDICTED: testis-expressed sequence 2 protein [Amborella trichopoda]
Unigene0000420	Transcription initiation factor TFIID subunit 13 [Theobroma cacao]
Unigene0000421	PREDICTED: glucan endo-1,3-beta-glucosidase 8-like [Cucumis melo]
Unigene0000422	PREDICTED: anthocyanidin 3-O-glucosyltransferase 7-like [Elaeis guineensis]
Unigene0000423	PREDICTED: probable prefoldin subunit 2 [Elaeis guineensis]
Unigene0000424	PREDICTED: mitochondrial import inner membrane translocase subunit TIM22-2-like [Elaeis guineensis]
Unigene0000425	--
Unigene0000426	--
Unigene0000427	--
Unigene0000428	PREDICTED: probable F-box protein At1g60180 [Phoenix dactylifera]
Unigene0000429	PREDICTED: probable F-box protein At1g60180 [Setaria italica]
Unigene0000430	PREDICTED: probable F-box protein At1g60180 [Elaeis guineensis]
Unigene0000431	PREDICTED: probable F-box protein At1g60180 [Phoenix dactylifera]
Unigene0000432	--
Unigene0000433	PREDICTED: NAP1-related protein 2-like isoform X1 [Musa acuminata subsp. malaccensis]
Unigene0000434	--
Unigene0000435	PREDICTED: proteasome subunit beta type-6 [Nelumbo nucifera]
Unigene0000436	--
Unigene0000437	PREDICTED: uncharacterized protein At3g28850-like [Phoenix dactylifera]
Unigene0000438	H0423H10.2 [Oryza sativa Indica Group]
Unigene0000439	Os02g0748800 [Oryza sativa Japonica Group]
Unigene0000440	PREDICTED: flowering time control protein FPA-like isoform X1 [Elaeis guineensis]
Unigene0000441	PREDICTED: proline-rich receptor-like protein kinase PERK9 [Musa acuminata subsp. malaccensis]
Unigene0000442	--
Unigene0000443	--
Unigene0000444	--
Unigene0000445	PREDICTED: pleiotropic drug resistance protein TUR2-like isoform X2 [Phoenix dactylifera]
Unigene0000446	PREDICTED: pleiotropic drug resistance protein TUR2-like isoform X2 [Phoenix dactylifera]
Unigene0000447	P53 and DNA damage-regulated protein 1 [Theobroma cacao]
Unigene0000448	--
Unigene0000449	--
Unigene0000450	--
Unigene0000451	Proline-rich receptor-like protein kinase PERK1 [Morus notabilis]
Unigene0000452	--
Unigene0000453	PREDICTED: probable L-type lectin-domain containing receptor kinase II.1-like [Citrus sinensis]
Unigene0000454	--
Unigene0000455	PREDICTED: peptidyl-prolyl cis-trans isomerase CYP23 isoform X2 [Jatropha curcas]
Unigene0000456	--
Unigene0000457	--
Unigene0000458	--
Unigene0000459	--
Unigene0000460	--
Unigene0000461	--
Unigene0000462	--
Unigene0000463	PREDICTED: E3 ubiquitin-protein ligase MARCH8-like isoform X3 [Elaeis guineensis]
Unigene0000464	PREDICTED: regulation of nuclear pre-mRNA domain-containing protein 1B [Elaeis guineensis]
Unigene0000465	PREDICTED: UPF0481 protein At3g47200-like [Eucalyptus grandis]
Unigene0000466	PREDICTED: UPF0481 protein At3g47200-like [Phoenix dactylifera]
Unigene0000467	--
Unigene0000468	--
Unigene0000469	PREDICTED: sucrose transport protein SUT2-like [Elaeis guineensis]
Unigene0000470	PREDICTED: E3 ubiquitin-protein ligase RING1-like [Phoenix dactylifera]
Unigene0000471	--
Unigene0000472	PREDICTED: ras-related protein RABA5a-like [Oryza brachyantha]
Unigene0000473	--
Unigene0000474	PREDICTED: ribonucleoside-diphosphate reductase small chain A [Tarenaya hassleriana]
Unigene0000475	--
Unigene0000476	RecName: Full=Profilin-1 [Lilium longiflorum]
Unigene0000477	PREDICTED: pentatricopeptide repeat-containing protein At1g03540 [Phoenix dactylifera]
Unigene0000478	PREDICTED: pentatricopeptide repeat-containing protein At2g40720 [Phoenix dactylifera]
Unigene0000479	PREDICTED: methyl-CpG-binding domain-containing protein 4-like [Musa acuminata subsp. malaccensis]
Unigene0000480	PREDICTED: glutamyl-tRNA(Gln) amidotransferase subunit C, chloroplastic/mitochondrial [Musa acuminata subsp. malaccensis]
Unigene0000481	PREDICTED: LOW QUALITY PROTEIN: subtilisin-like protease [Malus domestica]
Unigene0000482	PREDICTED: subtilisin-like protease SBT5.4, partial [Vitis vinifera]
Unigene0000483	PREDICTED: LOW QUALITY PROTEIN: subtilisin-like protease [Malus domestica]
Unigene0000484	--
Unigene0000485	--
Unigene0000486	--
Unigene0000487	PREDICTED: ras-related protein RABA5e-like isoform X2 [Elaeis guineensis]
Unigene0000488	aquarius [Cucumis melo subsp. melo]
Unigene0000489	PREDICTED: coatomer subunit zeta-1-like [Musa acuminata subsp. malaccensis]
Unigene0000490	PREDICTED: uncharacterized protein At3g49055-like [Nelumbo nucifera]
Unigene0000491	PREDICTED: naringenin,2-oxoglutarate 3-dioxygenase-like [Musa acuminata subsp. malaccensis]
Unigene0000492	--
Unigene0000493	PREDICTED: HORMA domain-containing protein 1 [Elaeis guineensis]
Unigene0000494	BnaA04g09450D [Brassica napus]
Unigene0000495	--
Unigene0000496	--
Unigene0000497	ABC transporter B family-like protein [Medicago truncatula]
Unigene0000498	PREDICTED: dnaJ homolog subfamily B member 8 isoform X1 [Nelumbo nucifera]
Unigene0000499	--
Unigene0000500	PREDICTED: thioredoxin-like [Cucumis sativus]
Unigene0000501	--
Unigene0000502	--
Unigene0000503	--
Unigene0000504	Os02g0120100 [Oryza sativa Japonica Group]
Unigene0000505	--
Unigene0000506	eukaryotic translation elongation factor 1 beta [Cyanidioschyzon merolae strain 10D]
Unigene0000507	WD40 repeat-like protein [Coccomyxa subellipsoidea C-169]
Unigene0000508	--
Unigene0000509	PREDICTED: probable disease resistance RPP8-like protein 2 [Phoenix dactylifera]
Unigene0000510	PREDICTED: probable disease resistance protein At1g58602 [Phoenix dactylifera]
Unigene0000511	--
Unigene0000512	--
Unigene0000513	--
Unigene0000514	--
Unigene0000515	--
Unigene0000516	--
Unigene0000517	PREDICTED: deoxyribodipyrimidine photo-lyase [Phoenix dactylifera]
Unigene0000518	--
Unigene0000519	--
Unigene0000520	--
Unigene0000521	--
Unigene0000522	--
Unigene0000523	--
Unigene0000524	--
Unigene0000525	--
Unigene0000526	--
Unigene0000527	--
Unigene0000528	--
Unigene0000529	--
Unigene0000530	--
Unigene0000531	--
Unigene0000532	--
Unigene0000533	[Protein-PII] uridylyltransferase [Morus notabilis]
Unigene0000534	--
Unigene0000535	--
Unigene0000536	PREDICTED: protein MOR1-like [Elaeis guineensis]
Unigene0000537	putative retroelement pol polyprotein [Arabidopsis thaliana]
Unigene0000538	--
Unigene0000539	PREDICTED: myb-related protein 308-like [Elaeis guineensis]
Unigene0000540	PREDICTED: myb-related protein 308-like [Phoenix dactylifera]
Unigene0000541	--
Unigene0000542	--
Unigene0000543	--
Unigene0000544	PREDICTED: transposon Ty3-G Gag-Pol polyprotein [Phoenix dactylifera]
Unigene0000545	--
Unigene0000546	--
Unigene0000547	--
Unigene0000548	--
Unigene0000549	PREDICTED: beta-adaptin-like protein B [Vitis vinifera]
Unigene0000550	--
Unigene0000551	--
Unigene0000552	solute carrier family 35 member b2 [Nannochloropsis gaditana]
Unigene0000553	--
Unigene0000554	--
Unigene0000555	--
Unigene0000556	--
Unigene0000557	--
Unigene0000558	--
Unigene0000559	--
Unigene0000560	--
Unigene0000561	large subunit ribosomal protein L37Ae, cytoplasmic [Guillardia theta CCMP2712]
Unigene0000562	--
Unigene0000563	--
Unigene0000564	--
Unigene0000565	PREDICTED: BOI-related E3 ubiquitin-protein ligase 1-like [Musa acuminata subsp. malaccensis]
Unigene0000566	PREDICTED: probable BOI-related E3 ubiquitin-protein ligase 3 [Phoenix dactylifera]
Unigene0000567	PREDICTED: BOI-related E3 ubiquitin-protein ligase 1-like [Phoenix dactylifera]
Unigene0000568	--
Unigene0000569	PREDICTED: BOI-related E3 ubiquitin-protein ligase 1-like [Musa acuminata subsp. malaccensis]
Unigene0000570	--
Unigene0000571	--
Unigene0000572	--
Unigene0000573	--
Unigene0000574	--
Unigene0000575	PREDICTED: ABC transporter E family member 2-like [Nelumbo nucifera]
Unigene0000576	--
Unigene0000577	--
Unigene0000578	--
Unigene0000579	cysteine--tRNA ligase [Emiliania huxleyi CCMP1516]
Unigene0000580	--
Unigene0000581	--
Unigene0000582	Receptor-like protein kinase [Medicago truncatula]
Unigene0000583	similar to cyclin M2 [Cyanidioschyzon merolae strain 10D]
Unigene0000584	PREDICTED: small nuclear ribonucleoprotein E-like [Fragaria vesca subsp. vesca]
Unigene0000585	hypothetical protein MNEG_0675 [Monoraphidium neglectum]
Unigene0000586	--
Unigene0000587	PREDICTED: 60S acidic ribosomal protein P1-like [Populus euphratica]
Unigene0000588	--
Unigene0000589	PREDICTED: zinc finger HIT domain-containing protein 2 isoform X1 [Nelumbo nucifera]
Unigene0000590	--
Unigene0000591	PREDICTED: methylenetetrahydrofolate reductase 2-like [Phoenix dactylifera]
Unigene0000592	--
Unigene0000593	PREDICTED: CBL-interacting serine/threonine-protein kinase 11-like [Elaeis guineensis]
Unigene0000594	PREDICTED: UPF0426 protein At1g28150, chloroplastic [Elaeis guineensis]
Unigene0000595	PREDICTED: UPF0426 protein At1g28150, chloroplastic-like [Oryza brachyantha]
Unigene0000596	PREDICTED: vacuolar amino acid transporter 1 [Musa acuminata subsp. malaccensis]
Unigene0000597	--
Unigene0000598	PREDICTED: G-type lectin S-receptor-like serine/threonine-protein kinase At5g24080 [Elaeis guineensis]
Unigene0000599	PREDICTED: G-type lectin S-receptor-like serine/threonine-protein kinase At5g24080 [Elaeis guineensis]
Unigene0000600	PREDICTED: G-type lectin S-receptor-like serine/threonine-protein kinase RLK1, partial [Elaeis guineensis]
Unigene0000601	--
Unigene0000602	--
Unigene0000603	--
Unigene0000604	--
Unigene0000605	PREDICTED: probable LRR receptor-like serine/threonine-protein kinase At4g08850 [Elaeis guineensis]
Unigene0000606	--
Unigene0000607	--
Unigene0000608	PREDICTED: F-box protein SKIP23-like [Elaeis guineensis]
Unigene0000609	Cellulase protein [Theobroma cacao]
Unigene0000610	PREDICTED: homocysteine S-methyltransferase 1 isoform X1 [Elaeis guineensis]
Unigene0000611	PREDICTED: cleavage stimulation factor subunit 1 isoform X1 [Nelumbo nucifera]
Unigene0000612	--
Unigene0000613	PREDICTED: 60S ribosomal protein L6, mitochondrial [Cucumis sativus]
Unigene0000614	OSIGBa0136O08-OSIGBa0153H12.1 [Oryza sativa Indica Group]
Unigene0000615	OSJNBa0019G23.12 [Oryza sativa Japonica Group]
Unigene0000616	Os03g0648100 [Oryza sativa Japonica Group]
Unigene0000617	PREDICTED: zinc finger CCCH domain-containing protein 53-like isoform X1 [Phoenix dactylifera]
Unigene0000618	PREDICTED: caffeic acid 3-O-methyltransferase [Musa acuminata subsp. malaccensis]
Unigene0000619	PREDICTED: caffeic acid 3-O-methyltransferase-like [Camelina sativa]
Unigene0000620	--
Unigene0000621	--
Unigene0000622	--
Unigene0000623	--
Unigene0000624	PREDICTED: phosphatidylinositol/phosphatidylcholine transfer protein SFH9-like [Elaeis guineensis]
Unigene0000625	--
Unigene0000626	--
Unigene0000627	--
Unigene0000628	--
Unigene0000629	--
Unigene0000630	alanine-glyoxylate aminotransferase [Micromonas sp. RCC299]
Unigene0000631	--
Unigene0000632	--
Unigene0000633	--
Unigene0000634	--
Unigene0000635	--
Unigene0000636	peptidyl-prolyl cis-trans isomerase, partial [Lilium lancifolium]
Unigene0000637	PREDICTED: FRIGIDA-like protein 3 [Phoenix dactylifera]
Unigene0000638	--
Unigene0000639	--
Unigene0000640	--
Unigene0000641	PREDICTED: succinate dehydrogenase assembly factor 1 homolog, mitochondrial [Nelumbo nucifera]
Unigene0000642	PREDICTED: probable aspartyl aminopeptidase isoform X1 [Elaeis guineensis]
Unigene0000643	Mitochondrial import inner membrane translocase subunit Tim21 [Gossypium arboreum]
Unigene0000644	D-ribulose-5-phosphate-3-epimerase [Arabidopsis thaliana]
Unigene0000645	--
Unigene0000646	--
Unigene0000647	PREDICTED: membrane protein of ER body-like protein isoform X5 [Elaeis guineensis]
Unigene0000648	plant/F13G24-250 protein [Medicago truncatula]
Unigene0000649	PREDICTED: ACT domain-containing protein ACR4 isoform X1 [Amborella trichopoda]
Unigene0000650	--
Unigene0000651	PREDICTED: LOW QUALITY PROTEIN: geraniol 8-hydroxylase-like [Phoenix dactylifera]
Unigene0000652	Ankyrin repeat-containing protein [Phoenix dactylifera]
Unigene0000653	Ankyrin repeat-containing protein [Phoenix dactylifera]
Unigene0000654	PREDICTED: protein NUCLEAR FUSION DEFECTIVE 6, chloroplastic/mitochondrial-like isoform X2 [Cicer arietinum]
Unigene0000655	--
Unigene0000656	PREDICTED: pentatricopeptide repeat-containing protein At1g62720-like isoform X1 [Elaeis guineensis]
Unigene0000657	--
Unigene0000658	PREDICTED: pentatricopeptide repeat-containing protein At1g62720-like isoform X2 [Elaeis guineensis]
Unigene0000659	pathogen-related protein 10 [Lilium regale]
Unigene0000660	--
Unigene0000661	pathogen-related protein 10 [Lilium regale]
Unigene0000662	--
Unigene0000663	pathogen-related protein 10 [Lilium regale]
Unigene0000664	pathogen-related protein 10 [Lilium regale]
Unigene0000665	pathogen-related protein 10 [Lilium regale]
Unigene0000666	--
Unigene0000667	Os06g0717300 [Oryza sativa Japonica Group]
Unigene0000668	--
Unigene0000669	--
Unigene0000670	PREDICTED: protein WRKY1-like isoform X1 [Phoenix dactylifera]
Unigene0000671	WRKY transcription factor 30 [Gossypium hirsutum]
Unigene0000672	PREDICTED: carboxymethylenebutenolidase homolog [Vitis vinifera]
Unigene0000673	--
Unigene0000674	--
Unigene0000675	--
Unigene0000676	PREDICTED: glutamate synthase [NADH], amyloplastic-like isoform X3 [Glycine max]
Unigene0000677	NADH-dependent glutamate synthase [Arabidopsis thaliana]
Unigene0000678	DUF1677 family protein [Medicago truncatula]
Unigene0000679	PREDICTED: 30S ribosomal protein S17, chloroplastic [Sesamum indicum]
Unigene0000680	BnaA06g32460D [Brassica napus]
Unigene0000681	BnaA06g32460D [Brassica napus]
Unigene0000682	BnaA06g32460D [Brassica napus]
Unigene0000683	--
Unigene0000684	--
Unigene0000685	PREDICTED: glycine-rich RNA-binding protein 4, mitochondrial-like [Musa acuminata subsp. malaccensis]
Unigene0000686	--
Unigene0000687	--
Unigene0000688	--
Unigene0000689	--
Unigene0000690	--
Unigene0000691	--
Unigene0000692	--
Unigene0000693	--
Unigene0000694	--
Unigene0000695	PREDICTED: EPIDERMAL PATTERNING FACTOR-like protein 4 [Musa acuminata subsp. malaccensis]
Unigene0000696	PREDICTED: ATP-citrate synthase alpha chain protein 3 [Elaeis guineensis]
Unigene0000697	Os08g0425800 [Oryza sativa Japonica Group]
Unigene0000698	PREDICTED: trans-cinnamate 4-monooxygenase [Nelumbo nucifera]
Unigene0000699	--
Unigene0000700	--
Unigene0000701	--
Unigene0000702	--
Unigene0000703	--
Unigene0000704	PREDICTED: thioredoxin-like protein AAED1, chloroplastic isoform X1 [Phoenix dactylifera]
Unigene0000705	PREDICTED: thioredoxin-like protein AAED1, chloroplastic isoform X1 [Phoenix dactylifera]
Unigene0000706	UPF0308 protein, chloroplastic, partial [Glycine soja]
Unigene0000707	PREDICTED: auxin-induced protein 6B-like [Musa acuminata subsp. malaccensis]
Unigene0000708	PREDICTED: auxin-induced protein 6B-like [Musa acuminata subsp. malaccensis]
Unigene0000709	PREDICTED: TRAF-type zinc finger domain-containing protein 1 [Elaeis guineensis]
Unigene0000710	--
Unigene0000711	--
Unigene0000712	PREDICTED: peptidyl-prolyl cis-trans isomerase FKBP12 isoform X2 [Nelumbo nucifera]
Unigene0000713	--
Unigene0000714	Os01g0153500 [Oryza sativa Japonica Group]
Unigene0000715	--
Unigene0000716	PREDICTED: LOW QUALITY PROTEIN: histone-binding protein MSI1-like [Phoenix dactylifera]
Unigene0000717	PREDICTED: LOW QUALITY PROTEIN: histone-binding protein MSI1-like [Phoenix dactylifera]
Unigene0000718	Os08g0425800 [Oryza sativa Japonica Group]
Unigene0000719	PREDICTED: adenylate kinase 4 [Elaeis guineensis]
Unigene0000720	--
Unigene0000721	--
Unigene0000722	PREDICTED: uncharacterized protein LOC104593672 [Nelumbo nucifera]
Unigene0000723	Os05g0470900 [Oryza sativa Japonica Group]
Unigene0000724	--
Unigene0000725	--
Unigene0000726	--
Unigene0000727	PREDICTED: peptidyl-prolyl cis-trans isomerase FKBP18, chloroplastic-like [Malus domestica]
Unigene0000728	PREDICTED: receptor like protein kinase S.2 [Elaeis guineensis]
Unigene0000729	PREDICTED: neurofilament heavy polypeptide-like [Nelumbo nucifera]
Unigene0000730	PREDICTED: probable replication factor C subunit 1 [Musa acuminata subsp. malaccensis]
Unigene0000731	--
Unigene0000732	--
Unigene0000733	PREDICTED: LOW QUALITY PROTEIN: cytochrome b561 and DOMON domain-containing protein At4g12980-like [Elaeis guineensis]
Unigene0000734	PREDICTED: snakin-2 [Phoenix dactylifera]
Unigene0000735	--
Unigene0000736	--
Unigene0000737	--
Unigene0000738	--
Unigene0000739	PREDICTED: protein EMBRYONIC FLOWER 1-like [Phoenix dactylifera]
Unigene0000740	PREDICTED: protein EMBRYONIC FLOWER 1-like [Phoenix dactylifera]
Unigene0000741	PREDICTED: protein IQ-DOMAIN 1 [Phoenix dactylifera]
Unigene0000742	PREDICTED: trihelix transcription factor GT-3b-like [Glycine max]
Unigene0000743	PREDICTED: calmodulin-7 isoform X1 [Vitis vinifera]
Unigene0000744	--
Unigene0000745	PREDICTED: conserved oligomeric Golgi complex subunit 4 [Elaeis guineensis]
Unigene0000746	PREDICTED: LOW QUALITY PROTEIN: GDSL esterase/lipase At3g26430-like [Sesamum indicum]
Unigene0000747	--
Unigene0000748	regulatory particle non-ATPase 13, partial [Lilium brownii]
Unigene0000749	PREDICTED: general transcriptional corepressor tupA isoform X2 [Nelumbo nucifera]
Unigene0000750	PREDICTED: probable gluconokinase [Elaeis guineensis]
Unigene0000751	proline-rich family protein [Populus trichocarpa]
Unigene0000752	PREDICTED: probable alpha-mannosidase I MNS4 isoform X1 [Elaeis guineensis]
Unigene0000753	PREDICTED: protein transport protein Sec61 subunit alpha-like [Musa acuminata subsp. malaccensis]
Unigene0000754	PREDICTED: probable histone-arginine methyltransferase CARM1 isoform X2 [Elaeis guineensis]
Unigene0000755	--
Unigene0000756	E3 ubiquitin-protein ligase RNF5 [Triticum urartu]
Unigene0000757	PREDICTED: ERI1 exoribonuclease 2-like [Elaeis guineensis]
Unigene0000758	JHL06P13.17 [Jatropha curcas]
Unigene0000759	--
Unigene0000760	--
Unigene0000761	DNA/RNA polymerases superfamily protein [Theobroma cacao]
Unigene0000762	21 kDa protein [Phoenix dactylifera]
Unigene0000763	21 kDa protein [Phoenix dactylifera]
Unigene0000764	21 kDa protein [Elaeis guineensis]
Unigene0000765	PREDICTED: probable WRKY transcription factor 40 [Elaeis guineensis]
Unigene0000766	Os08g0120500 [Oryza sativa Japonica Group]
Unigene0000767	PREDICTED: vesicle transport protein USE1-like [Citrus sinensis]
Unigene0000768	PREDICTED: vesicle transport protein USE1-like [Prunus mume]
Unigene0000769	OSIGBa0113I13.6 [Oryza sativa Indica Group]
Unigene0000770	PREDICTED: ras-related protein RABD1-like isoform X2 [Elaeis guineensis]
Unigene0000771	BnaC03g40340D [Brassica napus]
Unigene0000772	PREDICTED: probable protein phosphatase 2C 41 isoform X1 [Phoenix dactylifera]
Unigene0000773	PREDICTED: 54S ribosomal protein L37, mitochondrial [Sesamum indicum]
Unigene0000774	--
Unigene0000775	--
Unigene0000776	--
Unigene0000777	sucrose synthase1 [Elaeis guineensis]
Unigene0000778	sucrose synthase1 [Elaeis guineensis]
Unigene0000779	--
Unigene0000780	--
Unigene0000781	PREDICTED: heparan-alpha-glucosaminide N-acetyltransferase-like isoform X3 [Sesamum indicum]
Unigene0000782	PREDICTED: heparan-alpha-glucosaminide N-acetyltransferase-like isoform X3 [Sesamum indicum]
Unigene0000783	PREDICTED: heparan-alpha-glucosaminide N-acetyltransferase-like [Citrus sinensis]
Unigene0000784	PREDICTED: heparan-alpha-glucosaminide N-acetyltransferase isoform X1 [Elaeis guineensis]
Unigene0000785	PREDICTED: heparan-alpha-glucosaminide N-acetyltransferase-like isoform X3 [Sesamum indicum]
Unigene0000786	--
Unigene0000787	--
Unigene0000788	--
Unigene0000789	--
Unigene0000790	--
Unigene0000791	--
Unigene0000792	--
Unigene0000793	--
Unigene0000794	PREDICTED: KH domain-containing protein At5g56140-like isoform X7 [Elaeis guineensis]
Unigene0000795	PREDICTED: protein BUD31 homolog 2 [Amborella trichopoda]
Unigene0000796	plant/F24K9-26 protein [Medicago truncatula]
Unigene0000797	PREDICTED: trichohyalin-like isoform X1 [Nicotiana sylvestris]
Unigene0000798	E3 ubiquitin-protein ligase ORTHRUS 2 -like protein [Gossypium arboreum]
Unigene0000799	PREDICTED: thiosulfate sulfurtransferase 16, chloroplastic-like isoform X1 [Elaeis guineensis]
Unigene0000800	PREDICTED: glycine--tRNA ligase 2, chloroplastic/mitochondrial [Sesamum indicum]
Unigene0000801	cysteinyl-tRNA synthetase [Galdieria sulphuraria]
Unigene0000802	hypothetical protein L484_011524 [Morus notabilis]
Unigene0000803	PREDICTED: AP2-like ethylene-responsive transcription factor TOE3 isoform X1 [Elaeis guineensis]
Unigene0000804	ribosomal rna processing protein 1 [Nannochloropsis gaditana]
Unigene0000805	--
Unigene0000806	PREDICTED: kinesin-related protein 11 [Phoenix dactylifera]
Unigene0000807	--
Unigene0000808	--
Unigene0000809	hypothetical protein VITISV_024553 [Vitis vinifera]
Unigene0000810	--
Unigene0000811	--
Unigene0000812	--
Unigene0000813	--
Unigene0000814	PREDICTED: DNA primase small subunit [Phoenix dactylifera]
Unigene0000815	--
Unigene0000816	--
Unigene0000817	--
Unigene0000818	PREDICTED: DNA replication licensing factor mcm2-like [Glycine max]
Unigene0000819	PREDICTED: LOW QUALITY PROTEIN: probably inactive leucine-rich repeat receptor-like protein kinase At3g28040 [Phoenix dactylifera]
Unigene0000820	--
Unigene0000821	--
Unigene0000822	--
Unigene0000823	PREDICTED: transcription repressor OFP13-like [Elaeis guineensis]
Unigene0000824	--
Unigene0000825	PREDICTED: F-box/kelch-repeat protein At1g51550 [Elaeis guineensis]
Unigene0000826	--
Unigene0000827	--
Unigene0000828	--
Unigene0000829	--
Unigene0000830	methyltransferase [Galdieria sulphuraria]
Unigene0000831	PREDICTED: 60S ribosomal protein L21-1-like [Elaeis guineensis]
Unigene0000832	--
Unigene0000833	--
Unigene0000834	--
Unigene0000835	--
Unigene0000836	PREDICTED: calcium homeostasis endoplasmic reticulum protein [Elaeis guineensis]
Unigene0000837	--
Unigene0000838	--
Unigene0000839	--
Unigene0000840	--
Unigene0000841	--
Unigene0000842	--
Unigene0000843	--
Unigene0000844	--
Unigene0000845	--
Unigene0000846	--
Unigene0000847	PREDICTED: ATP-dependent 6-phosphofructokinase 3-like isoform X1 [Phoenix dactylifera]
Unigene0000848	Os01g0920100 [Oryza sativa Japonica Group]
Unigene0000849	--
Unigene0000850	--
Unigene0000851	--
Unigene0000852	--
Unigene0000853	--
Unigene0000854	--
Unigene0000855	--
Unigene0000856	--
Unigene0000857	--
Unigene0000858	PREDICTED: mediator of RNA polymerase II transcription subunit 16 isoform X2 [Setaria italica]
Unigene0000859	BnaA01g31000D [Brassica napus]
Unigene0000860	--
Unigene0000861	--
Unigene0000862	--
Unigene0000863	--
Unigene0000864	--
Unigene0000865	--
Unigene0000866	P protein-like [Oryza sativa Japonica Group]
Unigene0000867	PREDICTED: immediate early response 3-interacting protein 1-like isoform X3 [Glycine max]
Unigene0000868	--
Unigene0000869	--
Unigene0000870	--
Unigene0000871	--
Unigene0000872	--
Unigene0000873	PREDICTED: LOW QUALITY PROTEIN: uncharacterized protein LOC103698265 [Phoenix dactylifera]
Unigene0000874	--
Unigene0000875	--
Unigene0000876	--
Unigene0000877	--
Unigene0000878	--
Unigene0000879	--
Unigene0000880	--
Unigene0000881	--
Unigene0000882	--
Unigene0000883	--
Unigene0000884	arp1 actin-related protein 1 centractin beta [Nannochloropsis gaditana]
Unigene0000885	--
Unigene0000886	--
Unigene0000887	--
Unigene0000888	40S ribosomal protein S15a [Pyropia haitanensis]
Unigene0000889	PREDICTED: geranylgeranyl diphosphate reductase, chloroplastic [Vitis vinifera]
Unigene0000890	zeaxanthin epoxidase [Cucurbita moschata]
Unigene0000891	--
Unigene0000892	Os03g0800500 [Oryza sativa Japonica Group]
Unigene0000893	--
Unigene0000894	PREDICTED: midasin [Elaeis guineensis]
Unigene0000895	PREDICTED: probable prolyl 4-hydroxylase 3 isoform X2 [Nelumbo nucifera]
Unigene0000896	--
Unigene0000897	RecName: Full=ATP synthase subunit gamma, mitochondrial; AltName: Full=F-ATPase gamma subunit; Flags: Precursor [Ipomoea batatas]
Unigene0000898	--
Unigene0000899	--
Unigene0000900	--
Unigene0000901	PREDICTED: ABC transporter G family member 9-like [Cucumis melo]
Unigene0000902	PREDICTED: 26S proteasome non-ATPase regulatory subunit 2 homolog A-like [Pyrus x bretschneideri]
Unigene0000903	--
Unigene0000904	PREDICTED: serine/threonine-protein kinase ATM [Prunus mume]
Unigene0000905	--
Unigene0000906	BnaCnng42400D [Brassica napus]
Unigene0000907	chlorophyll a/b binding protein of LHCII type I [Lilium longiflorum]
Unigene0000908	--
Unigene0000909	--
Unigene0000910	ENTH/ANTH/VHS superfamily protein isoform 1 [Theobroma cacao]
Unigene0000911	--
Unigene0000912	--
Unigene0000913	--
Unigene0000914	--
Unigene0000915	PREDICTED: uncharacterized WD repeat-containing protein C2A9.03-like isoform X2 [Phoenix dactylifera]
Unigene0000916	PREDICTED: uncharacterized aarF domain-containing protein kinase At1g71810, chloroplastic isoform X1 [Elaeis guineensis]
Unigene0000917	PREDICTED: uncharacterized aarF domain-containing protein kinase At1g71810, chloroplastic [Phoenix dactylifera]
Unigene0000918	FtsJ-like methyltransferase family protein [Theobroma cacao]
Unigene0000919	PREDICTED: eukaryotic translation initiation factor 3 subunit G-B [Vitis vinifera]
Unigene0000920	PREDICTED: F-box protein PP2-A13 isoform X2 [Phoenix dactylifera]
Unigene0000921	PREDICTED: UDP-galactose transporter 2-like isoform X1 [Phoenix dactylifera]
Unigene0000922	capsanthin/capsorubin synthase [Lilium lancifolium]
Unigene0000923	capsanthin/capsorubin synthase [Lilium lancifolium]
Unigene0000924	--
Unigene0000925	--
Unigene0000926	--
Unigene0000927	--
Unigene0000928	PREDICTED: mitochondrial ubiquitin ligase activator of NFKB 1 [Elaeis guineensis]
Unigene0000929	--
Unigene0000930	PREDICTED: protein IQ-DOMAIN 1-like [Elaeis guineensis]
Unigene0000931	--
Unigene0000932	--
Unigene0000933	--
Unigene0000934	--
Unigene0000935	--
Unigene0000936	PREDICTED: protein EXORDIUM-like 2 [Nelumbo nucifera]
Unigene0000937	PREDICTED: SURP and G-patch domain-containing protein 1-like protein [Elaeis guineensis]
Unigene0000938	Short-chain dehydrogenase reductase 3b-like [Phoenix dactylifera]
Unigene0000939	--
Unigene0000940	Trigger factor [Gossypium arboreum]
Unigene0000941	--
Unigene0000942	PREDICTED: V-type proton ATPase subunit d2 [Fragaria vesca subsp. vesca]
Unigene0000943	PREDICTED: V-type proton ATPase subunit d2 [Gossypium raimondii]
Unigene0000944	--
Unigene0000945	--
Unigene0000946	PREDICTED: protein YLS9 [Phoenix dactylifera]
Unigene0000947	Krueppel-like factor 17 [Gossypium arboreum]
Unigene0000948	Krueppel-like factor 17 [Gossypium arboreum]
Unigene0000949	--
Unigene0000950	Fibrillarin [Coccomyxa subellipsoidea C-169]
Unigene0000951	Fibrillarin [Coccomyxa subellipsoidea C-169]
Unigene0000952	--
Unigene0000953	--
Unigene0000954	PREDICTED: 7-methylguanosine phosphate-specific 5'-nucleotidase A isoform X3 [Phoenix dactylifera]
Unigene0000955	PREDICTED: 7-methylguanosine phosphate-specific 5'-nucleotidase A [Elaeis guineensis]
Unigene0000956	PREDICTED: 7-methylguanosine phosphate-specific 5'-nucleotidase A [Elaeis guineensis]
Unigene0000957	PREDICTED: 7-methylguanosine phosphate-specific 5'-nucleotidase A-like [Glycine max]
Unigene0000958	PREDICTED: 7-methylguanosine phosphate-specific 5'-nucleotidase A [Elaeis guineensis]
Unigene0000959	PREDICTED: 7-methylguanosine phosphate-specific 5'-nucleotidase A [Elaeis guineensis]
Unigene0000960	--
Unigene0000961	--
Unigene0000962	--
Unigene0000963	Os07g0633800 [Oryza sativa Japonica Group]
Unigene0000964	Os07g0633800 [Oryza sativa Japonica Group]
Unigene0000965	--
Unigene0000966	--
Unigene0000967	--
Unigene0000968	--
Unigene0000969	--
Unigene0000970	PREDICTED: la-related protein 1C-like [Nicotiana sylvestris]
Unigene0000971	Dis3l2 [Gossypium arboreum]
Unigene0000972	--
Unigene0000973	PREDICTED: nucleolin 2-like [Musa acuminata subsp. malaccensis]
Unigene0000974	--
Unigene0000975	--
Unigene0000976	PREDICTED: sec-independent protein translocase protein TATB, chloroplastic-like [Phoenix dactylifera]
Unigene0000977	PREDICTED: zinc finger protein GIS-like [Elaeis guineensis]
Unigene0000978	Gibberellin-regulated family protein isoform 1 [Theobroma cacao]
Unigene0000979	PREDICTED: snakin-2 [Phoenix dactylifera]
Unigene0000980	--
Unigene0000981	--
Unigene0000982	CMT-type DNA-methyltransferase, partial [Cocos nucifera]
Unigene0000983	--
Unigene0000984	--
Unigene0000985	--
Unigene0000986	--
Unigene0000987	--
Unigene0000988	PREDICTED: cytochrome c oxidase assembly protein cox16, mitochondrial-like isoform X3 [Elaeis guineensis]
Unigene0000989	PREDICTED: DUF21 domain-containing protein At4g14240-like [Phoenix dactylifera]
Unigene0000990	PREDICTED: mavicyanin-like [Musa acuminata subsp. malaccensis]
Unigene0000991	iron-sulfur cluster biosynthesis family protein, partial [Lilium brownii]
Unigene0000992	PREDICTED: transmembrane protein 18 [Musa acuminata subsp. malaccensis]
Unigene0000993	--
Unigene0000994	PREDICTED: serine/threonine-protein kinase TNNI3K-like isoform X1 [Nelumbo nucifera]
Unigene0000995	PREDICTED: OTU domain-containing protein At3g57810-like isoform X3 [Musa acuminata subsp. malaccensis]
Unigene0000996	--
Unigene0000997	PREDICTED: WAT1-related protein At4g30420 [Elaeis guineensis]
Unigene0000998	--
Unigene0000999	--
Unigene0001000	--
Unigene0001001	PREDICTED: F-box protein At3g58530 isoform X1 [Phoenix dactylifera]
Unigene0001002	PREDICTED: high mobility group B protein 14-like [Musa acuminata subsp. malaccensis]
Unigene0001003	PREDICTED: cyclic nucleotide-gated ion channel 2-like [Musa acuminata subsp. malaccensis]
Unigene0001004	--
Unigene0001005	--
Unigene0001006	--
Unigene0001007	--
Unigene0001008	--
Unigene0001009	--
Unigene0001010	RecName: Full=60S ribosomal protein L23A [Fritillaria agrestis]
Unigene0001011	--
Unigene0001012	RecName: Full=60S ribosomal protein L23A [Fritillaria agrestis]
Unigene0001013	--
Unigene0001014	--
Unigene0001015	Os01g0111700 [Oryza sativa Japonica Group]
Unigene0001016	PREDICTED: protein SPIRAL1-like 2 [Jatropha curcas]
Unigene0001017	PREDICTED: protein SPIRAL1-like 1 [Tarenaya hassleriana]
Unigene0001018	PREDICTED: protein SPIRAL1-like 2 [Tarenaya hassleriana]
Unigene0001019	--
Unigene0001020	--
Unigene0001021	--
Unigene0001022	WRKY transcription factor 28 [Elaeis guineensis]
Unigene0001023	WRKY transcription factor 28 [Elaeis guineensis]
Unigene0001024	PREDICTED: probable WRKY transcription factor 71 isoform X1 [Sesamum indicum]
Unigene0001025	BnaA05g10770D [Brassica napus]
Unigene0001026	--
Unigene0001027	--
Unigene0001028	--
Unigene0001029	--
Unigene0001030	--
Unigene0001031	--
Unigene0001032	--
Unigene0001033	--
Unigene0001034	--
Unigene0001035	protein BONZAI 3-like [Elaeis guineensis]
Unigene0001036	PREDICTED: IST1 homolog isoform X1 [Beta vulgaris subsp. vulgaris]
Unigene0001037	PREDICTED: chlorophyllase-2, chloroplastic [Elaeis guineensis]
Unigene0001038	--
Unigene0001039	PREDICTED: CAX-interacting protein 4-like [Musa acuminata subsp. malaccensis]
Unigene0001040	--
Unigene0001041	--
Unigene0001042	--
Unigene0001043	--
Unigene0001044	--
Unigene0001045	--
Unigene0001046	--
Unigene0001047	--
Unigene0001048	PREDICTED: ubiquitin-conjugating enzyme E2 34-like [Elaeis guineensis]
Unigene0001049	Syntaxin-61 -like protein [Gossypium arboreum]
Unigene0001050	PREDICTED: serine/threonine protein phosphatase 2A 55 kDa regulatory subunit B beta isoform-like isoform X2 [Phoenix dactylifera]
Unigene0001051	PREDICTED: tRNA-specific adenosine deaminase 2 [Elaeis guineensis]
Unigene0001052	PREDICTED: protein-tyrosine-phosphatase MKP1-like isoform X2 [Elaeis guineensis]
Unigene0001053	Phloem filament protein [Cucumis sativus]
Unigene0001054	phloem filament protein [Cucurbita maxima]
Unigene0001055	--
Unigene0001056	--
Unigene0001057	--
Unigene0001058	--
Unigene0001059	--
Unigene0001060	--
Unigene0001061	--
Unigene0001062	--
Unigene0001063	--
Unigene0001064	PREDICTED: uncharacterized protein LOC105060676 [Elaeis guineensis]
Unigene0001065	PREDICTED: rhomboid-like protease 3 isoform X2 [Phoenix dactylifera]
Unigene0001066	PREDICTED: E3 ubiquitin-protein ligase RING1-like [Elaeis guineensis]
Unigene0001067	PREDICTED: type I inositol 1,4,5-trisphosphate 5-phosphatase CVP2 [Elaeis guineensis]
Unigene0001068	PREDICTED: type I inositol 1,4,5-trisphosphate 5-phosphatase CVP2-like isoform X2 [Phoenix dactylifera]
Unigene0001069	Os07g0240400 [Oryza sativa Japonica Group]
Unigene0001070	BnaC09g49460D [Brassica napus]
Unigene0001071	PREDICTED: LOW QUALITY PROTEIN: protein YIPF1 homolog [Amborella trichopoda]
Unigene0001072	PREDICTED: protein YIPF1 homolog [Phoenix dactylifera]
Unigene0001073	PREDICTED: transcription factor bHLH68-like [Elaeis guineensis]
Unigene0001074	--
Unigene0001075	BnaC03g05210D [Brassica napus]
Unigene0001076	--
Unigene0001077	Os06g0716000 [Oryza sativa Japonica Group]
Unigene0001078	PREDICTED: uncharacterized protein LOC105059618 [Elaeis guineensis]
Unigene0001079	PREDICTED: vesicle-associated membrane protein 714 [Musa acuminata subsp. malaccensis]
Unigene0001080	--
Unigene0001081	--
Unigene0001082	PREDICTED: ras-related protein RABF1 [Phoenix dactylifera]
Unigene0001083	PREDICTED: 2-aminoethanethiol dioxygenase-like isoform X1 [Elaeis guineensis]
Unigene0001084	PREDICTED: phospholipase A1-Igamma1, chloroplastic-like [Elaeis guineensis]
Unigene0001085	PREDICTED: phospholipase A1-Igamma1, chloroplastic-like [Elaeis guineensis]
Unigene0001086	--
Unigene0001087	--
Unigene0001088	PREDICTED: 50S ribosomal protein L34, chloroplastic [Phoenix dactylifera]
Unigene0001089	PREDICTED: annexin D4 [Elaeis guineensis]
Unigene0001090	La-related protein 6 isoform 1 [Theobroma cacao]
Unigene0001091	--
Unigene0001092	--
Unigene0001093	PREDICTED: dynamin-related protein 1E-like [Phoenix dactylifera]
Unigene0001094	PREDICTED: dynamin-related protein 1E-like [Phoenix dactylifera]
Unigene0001095	PREDICTED: dynamin-related protein 1E-like [Nelumbo nucifera]
Unigene0001096	--
Unigene0001097	PREDICTED: dynamin-related protein 1E isoform X2 [Elaeis guineensis]
Unigene0001098	--
Unigene0001099	PREDICTED: cyclin-dependent kinase C-2 isoform X1 [Elaeis guineensis]
Unigene0001100	PREDICTED: 60S ribosomal protein L3-like isoform X2 [Elaeis guineensis]
Unigene0001101	PREDICTED: 60S ribosomal protein L3-like isoform X2 [Elaeis guineensis]
Unigene0001102	PREDICTED: 60S ribosomal protein L3-like isoform X2 [Elaeis guineensis]
Unigene0001103	Os03g0288300 [Oryza sativa Japonica Group]
Unigene0001104	PREDICTED: mannose-specific lectin-like [Elaeis guineensis]
Unigene0001105	PREDICTED: probable disease resistance RPP8-like protein 2 [Phoenix dactylifera]
Unigene0001106	--
Unigene0001107	--
Unigene0001108	PREDICTED: probable receptor-like protein kinase At5g47070 isoform X1 [Elaeis guineensis]
Unigene0001109	PREDICTED: inter alpha-trypsin inhibitor, heavy chain 4-like [Nelumbo nucifera]
Unigene0001110	PREDICTED: mRNA-capping enzyme [Musa acuminata subsp. malaccensis]
Unigene0001111	Ribosomal RNA small subunit methyltransferase G [Gossypium arboreum]
Unigene0001112	--
Unigene0001113	--
Unigene0001114	PREDICTED: uncharacterized protein LOC103722143 isoform X1 [Phoenix dactylifera]
Unigene0001115	PREDICTED: dof zinc finger protein DOF5.1-like [Phoenix dactylifera]
Unigene0001116	--
Unigene0001117	PREDICTED: formin-like protein 18 [Phoenix dactylifera]
Unigene0001118	PREDICTED: probable membrane-associated 30 kDa protein, chloroplastic [Nicotiana tomentosiformis]
Unigene0001119	PREDICTED: probable membrane-associated 30 kDa protein, chloroplastic [Nicotiana tomentosiformis]
Unigene0001120	PREDICTED: cation/calcium exchanger 4-like [Musa acuminata subsp. malaccensis]
Unigene0001121	PREDICTED: light-regulated protein [Phoenix dactylifera]
Unigene0001122	--
Unigene0001123	PREDICTED: lipoyl synthase, mitochondrial [Phoenix dactylifera]
Unigene0001124	Viral inhibitor of RIP activation [Gossypium arboreum]
Unigene0001125	PREDICTED: mediator-associated protein 2 [Phoenix dactylifera]
Unigene0001126	PREDICTED: 60S ribosomal protein L7-2-like [Phoenix dactylifera]
Unigene0001127	PREDICTED: 60S ribosomal protein L7-2-like isoform X1 [Phoenix dactylifera]
Unigene0001128	--
Unigene0001129	--
Unigene0001130	PREDICTED: NADP-dependent malic enzyme-like [Elaeis guineensis]
Unigene0001131	--
Unigene0001132	--
Unigene0001133	--
Unigene0001134	--
Unigene0001135	Cysteine-rich RLK (RECEPTOR-like protein kinase) 8 [Theobroma cacao]
Unigene0001136	--
Unigene0001137	--
Unigene0001138	--
Unigene0001139	--
Unigene0001140	--
Unigene0001141	--
Unigene0001142	--
Unigene0001143	--
Unigene0001144	--
Unigene0001145	--
Unigene0001146	--
Unigene0001147	--
Unigene0001148	--
Unigene0001149	--
Unigene0001150	NADH dehydrogenase subunit 3 (mitochondrion) [Bracteacoccus aerius]
Unigene0001151	PREDICTED: cytochrome P450 CYP72A219-like isoform X2 [Prunus mume]
Unigene0001152	--
Unigene0001153	--
Unigene0001154	--
Unigene0001155	--
Unigene0001156	--
Unigene0001157	--
Unigene0001158	p53-induced protein 8 [Volvox carteri f. nagariensis]
Unigene0001159	--
Unigene0001160	--
Unigene0001161	--
Unigene0001162	--
Unigene0001163	--
Unigene0001164	--
Unigene0001165	--
Unigene0001166	--
Unigene0001167	PREDICTED: desiccation-related protein At2g46140-like [Elaeis guineensis]
Unigene0001168	PREDICTED: desiccation-related protein At2g46140-like [Elaeis guineensis]
Unigene0001169	PREDICTED: desiccation-related protein At2g46140-like [Phoenix dactylifera]
Unigene0001170	PREDICTED: desiccation-related protein At2g46140-like [Elaeis guineensis]
Unigene0001171	PREDICTED: desiccation-related protein At2g46140-like [Elaeis guineensis]
Unigene0001172	--
Unigene0001173	PREDICTED: non-structural maintenance of chromosomes element 1 homolog isoform X1 [Nelumbo nucifera]
Unigene0001174	PREDICTED: NADH dehydrogenase [ubiquinone] iron-sulfur protein 6, mitochondrial-like [Beta vulgaris subsp. vulgaris]
Unigene0001175	--
Unigene0001176	--
Unigene0001177	--
Unigene0001178	--
Unigene0001179	--
Unigene0001180	--
Unigene0001181	--
Unigene0001182	--
Unigene0001183	--
Unigene0001184	--
Unigene0001185	--
Unigene0001186	PREDICTED: ectonucleotide pyrophosphatase/phosphodiesterase family member 3 [Nelumbo nucifera]
Unigene0001187	nucleotide pytophosphatase-like protein [Elaeis oleifera]
Unigene0001188	--
Unigene0001189	PREDICTED: peptidyl-prolyl cis-trans isomerase FKBP17-2, chloroplastic [Cucumis melo]
Unigene0001190	--
Unigene0001191	6,7-dimethyl-8-ribityllumazine synthase [Theobroma cacao]
Unigene0001192	--
Unigene0001193	--
Unigene0001194	--
Unigene0001195	--
Unigene0001196	--
Unigene0001197	--
Unigene0001198	--
Unigene0001199	Os08g0110400 [Oryza sativa Japonica Group]
Unigene0001200	--
Unigene0001201	--
Unigene0001202	--
Unigene0001203	--
Unigene0001204	--
Unigene0001205	--
Unigene0001206	--
Unigene0001207	--
Unigene0001208	--
Unigene0001209	--
Unigene0001210	PREDICTED: ribosome-releasing factor 2, mitochondrial-like [Populus euphratica]
Unigene0001211	--
Unigene0001212	--
Unigene0001213	--
Unigene0001214	PREDICTED: vesicle transport protein GOT1B-like isoform X1 [Nicotiana tomentosiformis]
Unigene0001215	PREDICTED: vesicle transport protein GOT1B-like [Musa acuminata subsp. malaccensis]
Unigene0001216	PREDICTED: vesicle transport protein GOT1B-like [Nelumbo nucifera]
Unigene0001217	PREDICTED: gamma carbonic anhydrase 1, mitochondrial [Amborella trichopoda]
Unigene0001218	--
Unigene0001219	--
Unigene0001220	--
Unigene0001221	PREDICTED: cellulose synthase A catalytic subunit 8 [UDP-forming]-like [Citrus sinensis]
Unigene0001222	--
Unigene0001223	--
Unigene0001224	--
Unigene0001225	--
Unigene0001226	--
Unigene0001227	--
Unigene0001228	--
Unigene0001229	--
Unigene0001230	--
Unigene0001231	--
Unigene0001232	OSBP(oxysterol binding protein)-related protein 1D isoform 3 [Theobroma cacao]
Unigene0001233	PREDICTED: RING-H2 finger protein ATL3-like [Elaeis guineensis]
Unigene0001234	--
Unigene0001235	hypothetical protein MIMGU_mgv1a021948mg, partial [Erythranthe guttata]
Unigene0001236	--
Unigene0001237	--
Unigene0001238	--
Unigene0001239	--
Unigene0001240	--
Unigene0001241	PREDICTED: RING-H2 finger protein ATL74-like [Musa acuminata subsp. malaccensis]
Unigene0001242	PREDICTED: heme oxygenase 1, chloroplastic-like [Phoenix dactylifera]
Unigene0001243	EML5 (ISS) [Ostreococcus tauri]
Unigene0001244	zinc finger, C3HC4 type (RING finger) protein [Medicago truncatula]
Unigene0001245	Deneddylase ORF24 [Gossypium arboreum]
Unigene0001246	--
Unigene0001247	cytoskeletal protein [Euglena gracilis]
Unigene0001248	PREDICTED: probable RNA-dependent RNA polymerase 1 isoform X1 [Elaeis guineensis]
Unigene0001249	PREDICTED: probable RNA-dependent RNA polymerase 1-like [Oryza brachyantha]
Unigene0001250	PREDICTED: probable RNA-dependent RNA polymerase 1 [Phoenix dactylifera]
Unigene0001251	PREDICTED: probable RNA-dependent RNA polymerase 1 isoform X1 [Elaeis guineensis]
Unigene0001252	PREDICTED: probable RNA-dependent RNA polymerase 1 isoform X1 [Elaeis guineensis]
Unigene0001253	PREDICTED: probable RNA-dependent RNA polymerase 1-like [Oryza brachyantha]
Unigene0001254	PREDICTED: H/ACA ribonucleoprotein complex subunit 2-like protein [Phoenix dactylifera]
Unigene0001255	PREDICTED: MIP18 family protein At1g68310 isoform X1 [Elaeis guineensis]
Unigene0001256	--
Unigene0001257	--
Unigene0001258	--
Unigene0001259	--
Unigene0001260	--
Unigene0001261	--
Unigene0001262	--
Unigene0001263	--
Unigene0001264	--
Unigene0001265	--
Unigene0001266	--
Unigene0001267	--
Unigene0001268	--
Unigene0001269	--
Unigene0001270	--
Unigene0001271	PREDICTED: retrovirus-related Pol polyprotein from transposon TNT 1-94 isoform X2 [Zea mays]
Unigene0001272	PREDICTED: retrovirus-related Pol polyprotein from transposon TNT 1-94 isoform X2 [Zea mays]
Unigene0001273	--
Unigene0001274	--
Unigene0001275	DENN domain-containing protein isoform 1 [Theobroma cacao]
Unigene0001276	PREDICTED: protein STAY-GREEN, chloroplastic-like isoform X1 [Musa acuminata subsp. malaccensis]
Unigene0001277	--
Unigene0001278	--
Unigene0001279	--
Unigene0001280	--
Unigene0001281	--
Unigene0001282	--
Unigene0001283	PREDICTED: transcription factor bHLH112 isoform X1 [Vitis vinifera]
Unigene0001284	--
Unigene0001285	--
Unigene0001286	PREDICTED: uncharacterized protein LOC103723884 isoform X3 [Phoenix dactylifera]
Unigene0001287	--
Unigene0001288	--
Unigene0001289	--
Unigene0001290	PREDICTED: dnaJ homolog subfamily C member 28-like [Elaeis guineensis]
Unigene0001291	--
Unigene0001292	--
Unigene0001293	PREDICTED: formin-like protein 3 [Elaeis guineensis]
Unigene0001294	--
Unigene0001295	PREDICTED: transcription factor bHLH130-like [Zea mays]
Unigene0001296	PREDICTED: transcription factor bHLH130-like [Elaeis guineensis]
Unigene0001297	--
Unigene0001298	PLATZ transcription factor family protein isoform 3, partial [Theobroma cacao]
Unigene0001299	PREDICTED: LON peptidase N-terminal domain and RING finger protein 1 [Musa acuminata subsp. malaccensis]
Unigene0001300	--
Unigene0001301	PREDICTED: LON peptidase N-terminal domain and RING finger protein 1 [Musa acuminata subsp. malaccensis]
Unigene0001302	PREDICTED: CASP-like protein 5C1 [Elaeis guineensis]
Unigene0001303	PREDICTED: transcription factor bHLH113-like [Musa acuminata subsp. malaccensis]
Unigene0001304	PREDICTED: transcription factor DIVARICATA isoform X1 [Phoenix dactylifera]
Unigene0001305	PREDICTED: uncharacterized mitochondrial protein AtMg00810-like [Glycine max]
Unigene0001306	PREDICTED: psbP-like protein 2, chloroplastic, partial [Malus domestica]
Unigene0001307	PREDICTED: psbP-like protein 2, chloroplastic isoform X1 [Phoenix dactylifera]
Unigene0001308	--
Unigene0001309	--
Unigene0001310	--
Unigene0001311	PREDICTED: pentatricopeptide repeat-containing protein At1g31430-like [Elaeis guineensis]
Unigene0001312	PREDICTED: pentatricopeptide repeat-containing protein At1g31430-like [Elaeis guineensis]
Unigene0001313	--
Unigene0001314	--
Unigene0001315	--
Unigene0001316	--
Unigene0001317	PREDICTED: protein FAM136A-like [Phoenix dactylifera]
Unigene0001318	--
Unigene0001319	--
Unigene0001320	--
Unigene0001321	--
Unigene0001322	--
Unigene0001323	--
Unigene0001324	Os01g0793500 [Oryza sativa Japonica Group]
Unigene0001325	Transcription activator gutR [Gossypium arboreum]
Unigene0001326	BnaA03g50800D [Brassica napus]
Unigene0001327	--
Unigene0001328	PREDICTED: WASH complex subunit CCDC53 homolog isoform X1 [Eucalyptus grandis]
Unigene0001329	PREDICTED: heavy metal-associated isoprenylated plant protein 26-like [Musa acuminata subsp. malaccensis]
Unigene0001330	pol [Pisum sativum]
Unigene0001331	--
Unigene0001332	--
Unigene0001333	PREDICTED: probable LRR receptor-like serine/threonine-protein kinase At5g45780 isoform X1 [Phoenix dactylifera]
Unigene0001334	--
Unigene0001335	Os07g0659900 [Oryza sativa Japonica Group]
Unigene0001336	Mitochondrial [Theobroma cacao]
Unigene0001337	--
Unigene0001338	alpha-actinin-4 [Nannochloropsis gaditana]
Unigene0001339	--
Unigene0001340	--
Unigene0001341	PREDICTED: pentatricopeptide repeat-containing protein At2g40720 [Elaeis guineensis]
Unigene0001342	PREDICTED: pentatricopeptide repeat-containing protein At2g40720 [Elaeis guineensis]
Unigene0001343	PREDICTED: pentatricopeptide repeat-containing protein At2g40720 [Phoenix dactylifera]
Unigene0001344	PREDICTED: cellulose synthase-like protein G2 isoform X2 [Phoenix dactylifera]
Unigene0001345	PREDICTED: cellulose synthase-like protein G2 isoform X2 [Phoenix dactylifera]
Unigene0001346	--
Unigene0001347	--
Unigene0001348	RING/FYVE/PHD zinc finger-containing protein [Arabidopsis thaliana]
Unigene0001349	--
Unigene0001350	--
Unigene0001351	PREDICTED: vegetative cell wall protein gp1-like [Musa acuminata subsp. malaccensis]
Unigene0001352	--
Unigene0001353	--
Unigene0001354	--
Unigene0001355	--
Unigene0001356	--
Unigene0001357	PREDICTED: B-cell receptor-associated protein 31-like [Musa acuminata subsp. malaccensis]
Unigene0001358	F-box/RNI/FBD-like domain protein [Medicago truncatula]
Unigene0001359	PREDICTED: glutathione S-transferase DHAR3, chloroplastic-like [Elaeis guineensis]
Unigene0001360	--
Unigene0001361	dehydration responsive protein, partial [Corchorus olitorius]
Unigene0001362	--
Unigene0001363	--
Unigene0001364	--
Unigene0001365	--
Unigene0001366	--
Unigene0001367	--
Unigene0001368	PREDICTED: acetylglutamate kinase, chloroplastic-like [Elaeis guineensis]
Unigene0001369	PREDICTED: acetylglutamate kinase, chloroplastic-like [Elaeis guineensis]
Unigene0001370	PREDICTED: acetylglutamate kinase, chloroplastic-like [Elaeis guineensis]
Unigene0001371	--
Unigene0001372	--
Unigene0001373	PREDICTED: general transcription factor IIH subunit 5 [Phoenix dactylifera]
Unigene0001374	--
Unigene0001375	--
Unigene0001376	--
Unigene0001377	--
Unigene0001378	--
Unigene0001379	--
Unigene0001380	PREDICTED: LOW QUALITY PROTEIN: probable plastid-lipid-associated protein 10, chloroplastic [Elaeis guineensis]
Unigene0001381	--
Unigene0001382	--
Unigene0001383	--
Unigene0001384	PREDICTED: fidgetin-like protein 1 [Phoenix dactylifera]
Unigene0001385	--
Unigene0001386	Myb/SANT-like DNA-binding domain protein [Medicago truncatula]
Unigene0001387	--
Unigene0001388	PREDICTED: probable prefoldin subunit 5 [Elaeis guineensis]
Unigene0001389	--
Unigene0001390	--
Unigene0001391	PREDICTED: phosphatidylinositol 4-phosphate 5-kinase 1-like isoform X1 [Phoenix dactylifera]
Unigene0001392	PREDICTED: protein FATTY ACID EXPORT 3, chloroplastic isoform X1 [Cicer arietinum]
Unigene0001393	--
Unigene0001394	--
Unigene0001395	PREDICTED: cleavage and polyadenylation specificity factor subunit 6 [Nicotiana sylvestris]
Unigene0001396	--
Unigene0001397	PREDICTED: agamous-like MADS-box protein AGL80 [Phoenix dactylifera]
Unigene0001398	--
Unigene0001399	--
Unigene0001400	--
Unigene0001401	--
Unigene0001402	--
Unigene0001403	--
Unigene0001404	--
Unigene0001405	--
Unigene0001406	--
Unigene0001407	PREDICTED: CASP-like protein 5-like [Solanum tuberosum]
Unigene0001408	--
Unigene0001409	--
Unigene0001410	--
Unigene0001411	--
Unigene0001412	--
Unigene0001413	--
Unigene0001414	BnaA01g03340D [Brassica napus]
Unigene0001415	hypothetical protein VOLCADRAFT_77161 [Volvox carteri f. nagariensis]
Unigene0001416	PREDICTED: protein WVD2-like 1 [Elaeis guineensis]
Unigene0001417	--
Unigene0001418	--
Unigene0001419	--
Unigene0001420	--
Unigene0001421	--
Unigene0001422	--
Unigene0001423	--
Unigene0001424	PREDICTED: mitotic checkpoint protein BUB3.2 [Pyrus x bretschneideri]
Unigene0001425	PREDICTED: dnaJ homolog subfamily B member 7-like [Elaeis guineensis]
Unigene0001426	PREDICTED: cell number regulator 10-like [Phoenix dactylifera]
Unigene0001427	PREDICTED: cell number regulator 10-like isoform X1 [Elaeis guineensis]
Unigene0001428	PREDICTED: WD repeat-containing protein 82-B [Elaeis guineensis]
Unigene0001429	PREDICTED: 5-methyltetrahydropteroyltriglutamate--homocysteine methyltransferase 1-like [Phoenix dactylifera]
Unigene0001430	Tumor necrosis factor receptor superfamily member 21 [Theobroma cacao]
Unigene0001431	PREDICTED: non-specific lipid transfer protein GPI-anchored 1 [Phoenix dactylifera]
Unigene0001432	--
Unigene0001433	PREDICTED: 30S ribosomal protein 3, chloroplastic-like isoform X2 [Phoenix dactylifera]
Unigene0001434	--
Unigene0001435	--
Unigene0001436	--
Unigene0001437	--
Unigene0001438	--
Unigene0001439	PREDICTED: transcription elongation factor 1 homolog [Elaeis guineensis]
Unigene0001440	PREDICTED: transcription elongation factor 1 homolog [Phoenix dactylifera]
Unigene0001441	PREDICTED: glutathione S-transferase U10-like [Phoenix dactylifera]
Unigene0001442	PREDICTED: swi5-dependent recombination DNA repair protein 1 homolog [Phoenix dactylifera]
Unigene0001443	Os07g0645100, partial [Oryza sativa Japonica Group]
Unigene0001444	S-adenosyl-L-methionine-dependent methyltransferases superfamily protein [Theobroma cacao]
Unigene0001445	PREDICTED: pentatricopeptide repeat-containing protein At1g02150-like [Phoenix dactylifera]
Unigene0001446	PREDICTED: haloacid dehalogenase-like hydrolase domain-containing protein 3-like [Citrus sinensis]
Unigene0001447	PREDICTED: DELLA protein SLR1 isoform X1 [Elaeis guineensis]
Unigene0001448	--
Unigene0001449	--
Unigene0001450	--
Unigene0001451	--
Unigene0001452	heavy metal-associated domain containing protein [Zea mays]
Unigene0001453	heavy metal-associated domain containing protein [Zea mays]
Unigene0001454	heavy metal-associated domain containing protein [Zea mays]
Unigene0001455	--
Unigene0001456	PREDICTED: MATH domain-containing protein At5g43560-like isoform X2 [Elaeis guineensis]
Unigene0001457	--
Unigene0001458	PREDICTED: probable LRR receptor-like serine/threonine-protein kinase At4g08850, partial [Phoenix dactylifera]
Unigene0001459	PREDICTED: probable LRR receptor-like serine/threonine-protein kinase At4g08850 [Elaeis guineensis]
Unigene0001460	PREDICTED: probable LRR receptor-like serine/threonine-protein kinase At4g08850 [Phoenix dactylifera]
Unigene0001461	PREDICTED: probable LRR receptor-like serine/threonine-protein kinase At4g08850 [Elaeis guineensis]
Unigene0001462	Os05g0137600 [Oryza sativa Japonica Group]
Unigene0001463	PREDICTED: structural maintenance of chromosomes protein 4 [Elaeis guineensis]
Unigene0001464	PREDICTED: structural maintenance of chromosomes protein 4 [Elaeis guineensis]
Unigene0001465	--
Unigene0001466	PREDICTED: structural maintenance of chromosomes protein 4 [Phoenix dactylifera]
Unigene0001467	--
Unigene0001468	PREDICTED: CASP-like protein 4C1 [Vitis vinifera]
Unigene0001469	PREDICTED: cation transport regulator-like protein 2 isoform X1 [Elaeis guineensis]
Unigene0001470	PREDICTED: PRA1 family protein F3-like [Phoenix dactylifera]
Unigene0001471	PREDICTED: probable receptor-like protein kinase At5g47070 [Phoenix dactylifera]
Unigene0001472	--
Unigene0001473	--
Unigene0001474	Localized to the inner membrane of the chloroplast [Theobroma cacao]
Unigene0001475	PREDICTED: F-box protein At3g07870-like [Nelumbo nucifera]
Unigene0001476	Os05g0584200 [Oryza sativa Japonica Group]
Unigene0001477	--
Unigene0001478	--
Unigene0001479	--
Unigene0001480	--
Unigene0001481	--
Unigene0001482	Dynamin protein, mitochondrial [Gossypium arboreum]
Unigene0001483	--
Unigene0001484	--
Unigene0001485	--
Unigene0001486	--
Unigene0001487	tRNA dimethylallyltransferase [Gossypium arboreum]
Unigene0001488	DUF3143 family protein [Medicago truncatula]
Unigene0001489	PREDICTED: probable monogalactosyldiacylglycerol synthase 3, chloroplastic [Elaeis guineensis]
Unigene0001490	--
Unigene0001491	--
Unigene0001492	--
Unigene0001493	Os12g0514600 [Oryza sativa Japonica Group]
Unigene0001494	--
Unigene0001495	--
Unigene0001496	--
Unigene0001497	--
Unigene0001498	PREDICTED: adoMet-dependent rRNA methyltransferase spb1 [Elaeis guineensis]
Unigene0001499	PREDICTED: adoMet-dependent rRNA methyltransferase spb1 [Elaeis guineensis]
Unigene0001500	PREDICTED: ycf20-like protein isoform X1 [Musa acuminata subsp. malaccensis]
Unigene0001501	Transmembrane protein 205 [Glycine soja]
Unigene0001502	BnaC02g21020D [Brassica napus]
Unigene0001503	PREDICTED: LOW QUALITY PROTEIN: probable E3 ubiquitin-protein ligase ARI2 [Elaeis guineensis]
Unigene0001504	OSJNBa0038P21.10 [Oryza sativa Japonica Group]
Unigene0001505	polyprotein [Hydrangea macrophylla]
Unigene0001506	PH01B001I13.11 [Phyllostachys edulis]
Unigene0001507	gag-pol polyprotein [Populus deltoides]
Unigene0001508	gag-pol polyprotein [Populus deltoides]
Unigene0001509	Strong similarity to Zea mays retrotransposon Hopscotch polyprotein (gb|U12626) [Arabidopsis thaliana]
Unigene0001510	polyprotein [Hydrangea macrophylla]
Unigene0001511	--
Unigene0001512	PREDICTED: ras-related protein RGP1 [Phoenix dactylifera]
Unigene0001513	PREDICTED: ras-related protein RABA1f [Elaeis guineensis]
Unigene0001514	Ras-related protein RABA1f [Morus notabilis]
Unigene0001515	rhomboid protein Lilbr16267, partial [Lilium brownii]
Unigene0001516	hypothetical protein MTR_5g017880 [Medicago truncatula]
Unigene0001517	PREDICTED: cytochrome b561 and DOMON domain-containing protein At3g61750 isoform X1 [Elaeis guineensis]
Unigene0001518	PREDICTED: transcription factor bHLH79 isoform X1 [Elaeis guineensis]
Unigene0001519	--
Unigene0001520	--
Unigene0001521	--
Unigene0001522	--
Unigene0001523	ubiquitin, minor isoform [Chlamydomonas reinhardtii]
Unigene0001524	ubiquitin, minor isoform [Chlamydomonas reinhardtii]
Unigene0001525	PREDICTED: U6 snRNA-associated Sm-like protein LSm8 isoform X1 [Vitis vinifera]
Unigene0001526	--
Unigene0001527	--
Unigene0001528	--
Unigene0001529	--
Unigene0001530	PREDICTED: probable LRR receptor-like serine/threonine-protein kinase At4g08850 [Phoenix dactylifera]
Unigene0001531	PREDICTED: probable LRR receptor-like serine/threonine-protein kinase At1g34110, partial [Phoenix dactylifera]
Unigene0001532	PREDICTED: probable leucine-rich repeat receptor-like protein kinase At1g35710 [Phoenix dactylifera]
Unigene0001533	PREDICTED: probable leucine-rich repeat receptor-like protein kinase At1g35710 [Phoenix dactylifera]
Unigene0001534	PREDICTED: probable leucine-rich repeat receptor-like protein kinase At1g35710 [Elaeis guineensis]
Unigene0001535	Hcr2-p1.2 [Solanum pimpinellifolium]
Unigene0001536	PREDICTED: probable leucine-rich repeat receptor-like protein kinase At1g35710, partial [Elaeis guineensis]
Unigene0001537	PREDICTED: probable LRR receptor-like serine/threonine-protein kinase At4g08850, partial [Elaeis guineensis]
Unigene0001538	PREDICTED: probable leucine-rich repeat receptor-like protein kinase At1g35710 [Elaeis guineensis]
Unigene0001539	PREDICTED: probable ethanolamine kinase [Phoenix dactylifera]
Unigene0001540	--
Unigene0001541	--
Unigene0001542	--
Unigene0001543	PREDICTED: NAD-dependent protein deacetylase SRT1 isoform X2 [Elaeis guineensis]
Unigene0001544	PREDICTED: zeatin O-xylosyltransferase-like [Musa acuminata subsp. malaccensis]
Unigene0001545	--
Unigene0001546	--
Unigene0001547	Os03g0775600 [Oryza sativa Japonica Group]
Unigene0001548	--
Unigene0001549	--
Unigene0001550	--
Unigene0001551	--
Unigene0001552	PREDICTED: actin-related protein 2/3 complex subunit 3 isoform X2 [Elaeis guineensis]
Unigene0001553	PREDICTED: F-box/FBD/LRR-repeat protein At1g13570-like isoform X1 [Phoenix dactylifera]
Unigene0001554	PREDICTED: F-box/FBD/LRR-repeat protein At1g13570-like isoform X2 [Phoenix dactylifera]
Unigene0001555	OSIGBa0113E10.10 [Oryza sativa Indica Group]
Unigene0001556	PREDICTED: F-box/LRR-repeat protein At3g59210-like isoform X2 [Setaria italica]
Unigene0001557	F-box family-6 [Medicago truncatula]
Unigene0001558	PREDICTED: F-box/FBD/LRR-repeat protein At1g13570-like [Prunus mume]
Unigene0001559	--
Unigene0001560	C2H2 type zinc finger protein [Arabidopsis thaliana]
Unigene0001561	PREDICTED: glutathione S-transferase U10-like [Elaeis guineensis]
Unigene0001562	--
Unigene0001563	--
Unigene0001564	--
Unigene0001565	BnaC02g32780D [Brassica napus]
Unigene0001566	fiber protein [Hyacinthus orientalis]
Unigene0001567	Pentatricopeptide repeat superfamily protein [Theobroma cacao]
Unigene0001568	OSIGBa0140O07.13 [Oryza sativa Indica Group]
Unigene0001569	PREDICTED: RING-H2 finger protein ATL74-like [Pyrus x bretschneideri]
Unigene0001570	PREDICTED: mitochondrial carrier protein MTM1-like isoform X1 [Phoenix dactylifera]
Unigene0001571	PREDICTED: mitochondrial carrier protein MTM1-like isoform X1 [Phoenix dactylifera]
Unigene0001572	--
Unigene0001573	--
Unigene0001574	--
Unigene0001575	electron transporter [Zea mays]
Unigene0001576	TPA: electron transporter [Zea mays]
Unigene0001577	glutaredoxin family protein [Arabidopsis lyrata subsp. lyrata]
Unigene0001578	PREDICTED: cancer-related nucleoside-triphosphatase homolog isoform X1 [Phoenix dactylifera]
Unigene0001579	--
Unigene0001580	PREDICTED: activating signal cointegrator 1 complex subunit 2 isoform X2 [Gossypium raimondii]
Unigene0001581	--
Unigene0001582	--
Unigene0001583	--
Unigene0001584	--
Unigene0001585	--
Unigene0001586	PREDICTED: LOW QUALITY PROTEIN: F-box/kelch-repeat protein SKIP20-like [Phoenix dactylifera]
Unigene0001587	PREDICTED: LOW QUALITY PROTEIN: F-box/kelch-repeat protein SKIP20-like [Elaeis guineensis]
Unigene0001588	PREDICTED: LOW QUALITY PROTEIN: F-box/kelch-repeat protein SKIP20-like [Phoenix dactylifera]
Unigene0001589	--
Unigene0001590	--
Unigene0001591	--
Unigene0001592	--
Unigene0001593	PREDICTED: pentatricopeptide repeat-containing protein At3g04750, mitochondrial isoform X2 [Phoenix dactylifera]
Unigene0001594	--
Unigene0001595	PREDICTED: stress enhanced protein 1, chloroplastic-like [Phoenix dactylifera]
Unigene0001596	PREDICTED: reticulon-like protein B16 [Elaeis guineensis]
Unigene0001597	PREDICTED: alpha-1,4-glucan-protein synthase [UDP-forming] [Nelumbo nucifera]
Unigene0001598	--
Unigene0001599	--
Unigene0001600	--
Unigene0001601	--
Unigene0001602	PREDICTED: uncharacterized protein LOC105061064 [Elaeis guineensis]
Unigene0001603	PREDICTED: sarcolemmal membrane-associated protein-like [Vitis vinifera]
Unigene0001604	--
Unigene0001605	--
Unigene0001606	--
Unigene0001607	Splicing factor 3B subunit 3 [Gossypium arboreum]
Unigene0001608	PREDICTED: probable receptor protein kinase TMK1 [Musa acuminata subsp. malaccensis]
Unigene0001609	PREDICTED: replication factor C subunit 3 [Elaeis guineensis]
Unigene0001610	PREDICTED: replication factor C subunit 3 [Nelumbo nucifera]
Unigene0001611	PREDICTED: calmodulin-binding protein 25-like [Jatropha curcas]
Unigene0001612	PREDICTED: cyclin-dependent protein kinase inhibitor SMR3 [Vitis vinifera]
Unigene0001613	PREDICTED: RING-H2 finger protein ATL13-like [Elaeis guineensis]
Unigene0001614	PREDICTED: DNA-directed RNA polymerases II, IV and V subunit 9A [Phoenix dactylifera]
Unigene0001615	PREDICTED: protein GDAP2 homolog [Musa acuminata subsp. malaccensis]
Unigene0001616	PREDICTED: beta-galactosidase 15-like [Musa acuminata subsp. malaccensis]
Unigene0001617	--
Unigene0001618	Os03g0806700 [Oryza sativa Japonica Group]
Unigene0001619	PREDICTED: serine/threonine-protein kinase HT1-like [Musa acuminata subsp. malaccensis]
Unigene0001620	PREDICTED: serine/threonine-protein kinase HT1-like [Cucumis sativus]
Unigene0001621	PREDICTED: serine/threonine-protein kinase HT1 [Vitis vinifera]
Unigene0001622	PREDICTED: acetyl-CoA acetyltransferase, cytosolic 1-like [Elaeis guineensis]
Unigene0001623	PREDICTED: acetyl-CoA acetyltransferase, cytosolic 1-like [Elaeis guineensis]
Unigene0001624	NAD(P)H:plastoquinone dehydrogenase complex subunit O isoform 1 [Theobroma cacao]
Unigene0001625	PREDICTED: probable magnesium transporter NIPA8 [Elaeis guineensis]
Unigene0001626	PREDICTED: lysine-rich arabinogalactan protein 18 [Elaeis guineensis]
Unigene0001627	PREDICTED: loricrin-like [Sesamum indicum]
Unigene0001628	PREDICTED: ATP synthase subunit delta', mitochondrial [Musa acuminata subsp. malaccensis]
Unigene0001629	PREDICTED: 65-kDa microtubule-associated protein 6-like isoform X1 [Elaeis guineensis]
Unigene0001630	Os03g0272900 [Oryza sativa Japonica Group]
Unigene0001631	--
Unigene0001632	--
Unigene0001633	--
Unigene0001634	--
Unigene0001635	--
Unigene0001636	Exu regulon transcriptional regulator [Gossypium arboreum]
Unigene0001637	--
Unigene0001638	PREDICTED: interferon-related developmental regulator 1-like isoform X1 [Musa acuminata subsp. malaccensis]
Unigene0001639	transcription factor TGA2 [Gladiolus hybrid cultivar]
Unigene0001640	PREDICTED: serine hydroxymethyltransferase 7-like [Elaeis guineensis]
Unigene0001641	--
Unigene0001642	PREDICTED: ninja-family protein 6-like [Musa acuminata subsp. malaccensis]
Unigene0001643	copia LTR rider [Solanum lycopersicum]
Unigene0001644	PREDICTED: DNA polymerase epsilon subunit 2 [Musa acuminata subsp. malaccensis]
Unigene0001645	PREDICTED: F-box/FBD/LRR-repeat protein At1g13570-like [Brachypodium distachyon]
Unigene0001646	H0103C06.10 [Oryza sativa Indica Group]
Unigene0001647	PREDICTED: 3'-N-debenzoyl-2'-deoxytaxol N-benzoyltransferase-like [Phoenix dactylifera]
Unigene0001648	PREDICTED: 3'-N-debenzoyl-2'-deoxytaxol N-benzoyltransferase-like [Elaeis guineensis]
Unigene0001649	PREDICTED: 3'-N-debenzoyl-2'-deoxytaxol N-benzoyltransferase-like [Elaeis guineensis]
Unigene0001650	--
Unigene0001651	--
Unigene0001652	--
Unigene0001653	Os07g0680300 [Oryza sativa Japonica Group]
Unigene0001654	--
Unigene0001655	--
Unigene0001656	PREDICTED: homeobox-leucine zipper protein HOX21-like isoform X2 [Phoenix dactylifera]
Unigene0001657	PREDICTED: homeobox-leucine zipper protein HOX21-like isoform X2 [Phoenix dactylifera]
Unigene0001658	PREDICTED: homeobox-leucine zipper protein HOX21 [Elaeis guineensis]
Unigene0001659	PREDICTED: homeobox-leucine zipper protein HOX21-like isoform X2 [Phoenix dactylifera]
Unigene0001660	--
Unigene0001661	--
Unigene0001662	PREDICTED: glucan endo-1,3-beta-glucosidase 7 [Musa acuminata subsp. malaccensis]
Unigene0001663	--
Unigene0001664	regulator of ribonuclease activity A [Zea mays]
Unigene0001665	PREDICTED: ERI1 exoribonuclease 2-like [Phoenix dactylifera]
Unigene0001666	--
Unigene0001667	--
Unigene0001668	--
Unigene0001669	PREDICTED: histone-lysine N-methyltransferase ASHH1 isoform X1 [Phoenix dactylifera]
Unigene0001670	ABC transporter B family member [Medicago truncatula]
Unigene0001671	PREDICTED: ABC transporter B family member 4-like isoform X3 [Elaeis guineensis]
Unigene0001672	--
Unigene0001673	--
Unigene0001674	--
Unigene0001675	--
Unigene0001676	--
Unigene0001677	Cytoplasmic tRNA 2-thiolation protein 1 [Theobroma cacao]
Unigene0001678	RecName: Full=Retrovirus-related Pol polyprotein from transposon TNT 1-94; Includes: RecName: Full=Protease; Includes: RecName: Full=Reverse transcriptase; Includes: RecName: Full=Endonuclease [Nicotiana tabacum]
Unigene0001679	--
Unigene0001680	PREDICTED: anaphase-promoting complex subunit 1, partial [Phoenix dactylifera]
Unigene0001681	PREDICTED: ATP synthase subunit beta, mitochondrial-like, partial [Musa acuminata subsp. malaccensis]
Unigene0001682	PREDICTED: ATP synthase subunit beta, mitochondrial-like, partial [Musa acuminata subsp. malaccensis]
Unigene0001683	--
Unigene0001684	--
Unigene0001685	--
Unigene0001686	--
Unigene0001687	PREDICTED: uncharacterized calcium-binding protein At1g02270-like [Malus domestica]
Unigene0001688	--
Unigene0001689	--
Unigene0001690	polyprotein [Prunus avium]
Unigene0001691	--
Unigene0001692	--
Unigene0001693	--
Unigene0001694	--
Unigene0001695	--
Unigene0001696	--
Unigene0001697	probable integrase - common tobacco (fragment)-related [Medicago truncatula]
Unigene0001698	--
Unigene0001699	OSJNBa0087O24.13 [Oryza sativa Japonica Group]
Unigene0001700	PREDICTED: probable disease resistance RPP8-like protein 2 [Elaeis guineensis]
Unigene0001701	PREDICTED: cleavage stimulation factor subunit 77 isoform X3 [Elaeis guineensis]
Unigene0001702	PREDICTED: probable tRNA N6-adenosine threonylcarbamoyltransferase [Gossypium raimondii]
Unigene0001703	glycoprotease [Micromonas pusilla CCMP1545]
Unigene0001704	--
Unigene0001705	--
Unigene0001706	--
Unigene0001707	peroxiredoxin [Euglena gracilis]
Unigene0001708	--
Unigene0001709	--
Unigene0001710	--
Unigene0001711	--
Unigene0001712	--
Unigene0001713	--
Unigene0001714	--
Unigene0001715	--
Unigene0001716	--
Unigene0001717	--
Unigene0001718	--
Unigene0001719	--
Unigene0001720	PREDICTED: mitochondrial phosphate carrier protein 3, mitochondrial [Nicotiana tomentosiformis]
Unigene0001721	--
Unigene0001722	Os01g0220300 [Oryza sativa Japonica Group]
Unigene0001723	--
Unigene0001724	--
Unigene0001725	--
Unigene0001726	--
Unigene0001727	--
Unigene0001728	--
Unigene0001729	--
Unigene0001730	--
Unigene0001731	--
Unigene0001732	--
Unigene0001733	--
Unigene0001734	--
Unigene0001735	PREDICTED: chlorophyll synthase, chloroplastic [Elaeis guineensis]
Unigene0001736	PREDICTED: chlorophyll synthase, chloroplastic [Prunus mume]
Unigene0001737	--
Unigene0001738	PREDICTED: phosphatidylinositol 3,4,5-trisphosphate 3-phosphatase and dual-specificity protein phosphatase PTEN-like [Solanum tuberosum]
Unigene0001739	ribosome biogenesis regulatory protein [Nannochloropsis gaditana]
Unigene0001740	--
Unigene0001741	--
Unigene0001742	--
Unigene0001743	--
Unigene0001744	--
Unigene0001745	PREDICTED: transcriptional adapter ADA2-like isoform X2 [Phoenix dactylifera]
Unigene0001746	PREDICTED: transcriptional adapter ADA2-like isoform X1 [Phoenix dactylifera]
Unigene0001747	PREDICTED: transcriptional adapter ADA2-like isoform X2 [Phoenix dactylifera]
Unigene0001748	--
Unigene0001749	--
Unigene0001750	clathrin heavy chain 2 [Lotus japonicus]
Unigene0001751	Clathrin heavy chain [Medicago truncatula]
Unigene0001752	PREDICTED: beta-galactosidase 17 [Vitis vinifera]
Unigene0001753	--
Unigene0001754	--
Unigene0001755	PREDICTED: syntaxin-22-like [Elaeis guineensis]
Unigene0001756	--
Unigene0001757	reverse transcriptase [Alstroemeria pelegrina]
Unigene0001758	reverse transcriptase [Alstroemeria pelegrina]
Unigene0001759	--
Unigene0001760	--
Unigene0001761	--
Unigene0001762	PREDICTED: ubiquitin-like [Brachypodium distachyon]
Unigene0001763	--
Unigene0001764	PREDICTED: zinc finger A20 and AN1 domain-containing stress-associated protein 8-like [Cucumis sativus]
Unigene0001765	--
Unigene0001766	--
Unigene0001767	--
Unigene0001768	--
Unigene0001769	--
Unigene0001770	--
Unigene0001771	--
Unigene0001772	--
Unigene0001773	--
Unigene0001774	--
Unigene0001775	PREDICTED: sugar transporter ERD6-like 7 [Brassica rapa]
Unigene0001776	--
Unigene0001777	--
Unigene0001778	--
Unigene0001779	--
Unigene0001780	--
Unigene0001781	--
Unigene0001782	--
Unigene0001783	--
Unigene0001784	--
Unigene0001785	--
Unigene0001786	Acyltransferase 3 [Nannochloropsis gaditana]
Unigene0001787	--
Unigene0001788	--
Unigene0001789	--
Unigene0001790	--
Unigene0001791	--
Unigene0001792	PREDICTED: ABC transporter B family member 21-like isoform X2 [Musa acuminata subsp. malaccensis]
Unigene0001793	PREDICTED: ABC transporter B family member 21-like [Phoenix dactylifera]
Unigene0001794	PREDICTED: ABC transporter B family member 11-like [Eucalyptus grandis]
Unigene0001795	--
Unigene0001796	--
Unigene0001797	--
Unigene0001798	--
Unigene0001799	--
Unigene0001800	--
Unigene0001801	--
Unigene0001802	--
Unigene0001803	--
Unigene0001804	PREDICTED: ethylene-responsive transcription factor ERF003-like [Nelumbo nucifera]
Unigene0001805	PREDICTED: DNA damage-binding protein 1 [Eucalyptus grandis]
Unigene0001806	BnaAnng27410D [Brassica napus]
Unigene0001807	--
Unigene0001808	--
Unigene0001809	--
Unigene0001810	PREDICTED: LOW QUALITY PROTEIN: uncharacterized zinc finger protein At4g06634-like [Phoenix dactylifera]
Unigene0001811	PREDICTED: uncharacterized zinc finger protein At4g06634-like isoform X3 [Phoenix dactylifera]
Unigene0001812	--
Unigene0001813	--
Unigene0001814	--
Unigene0001815	--
Unigene0001816	--
Unigene0001817	--
Unigene0001818	PREDICTED: aconitate hydratase, cytoplasmic-like [Elaeis guineensis]
Unigene0001819	PREDICTED: trans-resveratrol di-O-methyltransferase-like [Solanum tuberosum]
Unigene0001820	--
Unigene0001821	PREDICTED: bifunctional UDP-glucose 4-epimerase and UDP-xylose 4-epimerase 1 [Phoenix dactylifera]
Unigene0001822	PREDICTED: bifunctional UDP-glucose 4-epimerase and UDP-xylose 4-epimerase 1 [Phoenix dactylifera]
Unigene0001823	--
Unigene0001824	BnaC05g35140D [Brassica napus]
Unigene0001825	--
Unigene0001826	--
Unigene0001827	PREDICTED: GPI transamidase component PIG-T isoform X2 [Musa acuminata subsp. malaccensis]
Unigene0001828	--
Unigene0001829	--
Unigene0001830	--
Unigene0001831	BnaA09g08680D [Brassica napus]
Unigene0001832	--
Unigene0001833	--
Unigene0001834	--
Unigene0001835	--
Unigene0001836	--
Unigene0001837	PREDICTED: epidermis-specific secreted glycoprotein EP1-like isoform X2 [Cucumis sativus]
Unigene0001838	PREDICTED: U2 small nuclear ribonucleoprotein B''-like [Musa acuminata subsp. malaccensis]
Unigene0001839	--
Unigene0001840	Os02g0491600 [Oryza sativa Japonica Group]
Unigene0001841	Fatty acid elongase [Ectocarpus siliculosus]
Unigene0001842	--
Unigene0001843	--
Unigene0001844	--
Unigene0001845	--
Unigene0001846	--
Unigene0001847	--
Unigene0001848	splicing factor, arginine/serine-rich 2 (SC-35), isoform CRA_a [Ectocarpus siliculosus]
Unigene0001849	--
Unigene0001850	--
Unigene0001851	--
Unigene0001852	PREDICTED: mitochondrial protein import protein ZIM17 [Eucalyptus grandis]
Unigene0001853	--
Unigene0001854	--
Unigene0001855	--
Unigene0001856	--
Unigene0001857	--
Unigene0001858	PREDICTED: importin subunit alpha-1-like [Tarenaya hassleriana]
Unigene0001859	--
Unigene0001860	--
Unigene0001861	pol polyprotein [Citrus x paradisi]
Unigene0001862	--
Unigene0001863	--
Unigene0001864	--
Unigene0001865	--
Unigene0001866	PREDICTED: ADP-ribosylation factor 1-like [Musa acuminata subsp. malaccensis]
Unigene0001867	--
Unigene0001868	PREDICTED: transcription initiation factor TFIID subunit 11 [Phoenix dactylifera]
Unigene0001869	--
Unigene0001870	--
Unigene0001871	--
Unigene0001872	--
Unigene0001873	--
Unigene0001874	--
Unigene0001875	--
Unigene0001876	--
Unigene0001877	PREDICTED: rhodanese-like domain-containing protein 19, mitochondrial isoform X1 [Phoenix dactylifera]
Unigene0001878	PREDICTED: thiosulfate sulfurtransferase 18-like [Nelumbo nucifera]
Unigene0001879	--
Unigene0001880	PREDICTED: rhodanese-like domain-containing protein 17 isoform X2 [Musa acuminata subsp. malaccensis]
Unigene0001881	--
Unigene0001882	--
Unigene0001883	--
Unigene0001884	--
Unigene0001885	--
Unigene0001886	--
Unigene0001887	--
Unigene0001888	--
Unigene0001889	--
Unigene0001890	clathrin adapter complex medium subunit-like protein, partial [Picea sitchensis]
Unigene0001891	--
Unigene0001892	PREDICTED: probable mitochondrial adenine nucleotide transporter BTL3 [Populus euphratica]
Unigene0001893	--
Unigene0001894	PREDICTED: probable mitochondrial adenine nucleotide transporter BTL3 [Setaria italica]
Unigene0001895	--
Unigene0001896	Global transcription factor group A2 isoform 2 [Theobroma cacao]
Unigene0001897	--
Unigene0001898	PREDICTED: glutaredoxin-C6 [Cucumis sativus]
Unigene0001899	unnamed protein product [Chondrus crispus]
Unigene0001900	succinate dehydrogenase subunit 3 (mitochondrion) [Klebsormidium flaccidum]
Unigene0001901	--
Unigene0001902	--
Unigene0001903	--
Unigene0001904	CRAL/TRIO domain-containing protein [Coccomyxa subellipsoidea C-169]
Unigene0001905	--
Unigene0001906	--
Unigene0001907	PREDICTED: probable bifunctional methylthioribulose-1-phosphate dehydratase/enolase-phosphatase E1 1 isoform X2 [Fragaria vesca subsp. vesca]
Unigene0001908	PREDICTED: aldo-keto reductase family 4 member C10 [Zea mays]
Unigene0001909	PREDICTED: uncharacterized protein LOC103721622 [Phoenix dactylifera]
Unigene0001910	PREDICTED: retrovirus-related Pol polyprotein from transposon TNT 1-94 [Jatropha curcas]
Unigene0001911	--
Unigene0001912	BnaCnng13050D [Brassica napus]
Unigene0001913	--
Unigene0001914	--
Unigene0001915	PREDICTED: autophagy-related protein 18b isoform X1 [Phoenix dactylifera]
Unigene0001916	Zinc finger, RING-type [Medicago truncatula]
Unigene0001917	PREDICTED: nuclear transcription factor Y subunit A-7-like isoform X1 [Elaeis guineensis]
Unigene0001918	PREDICTED: calcium-dependent protein kinase 3-like [Nelumbo nucifera]
Unigene0001919	PREDICTED: calcium-dependent protein kinase 3-like [Musa acuminata subsp. malaccensis]
Unigene0001920	PREDICTED: calcium-dependent protein kinase 34 isoform X1 [Tarenaya hassleriana]
Unigene0001921	PREDICTED: calcium-dependent protein kinase 3 [Jatropha curcas]
Unigene0001922	PREDICTED: neurofilament medium polypeptide [Prunus mume]
Unigene0001923	--
Unigene0001924	--
Unigene0001925	--
Unigene0001926	--
Unigene0001927	--
Unigene0001928	--
Unigene0001929	--
Unigene0001930	--
Unigene0001931	--
Unigene0001932	PREDICTED: bromo adjacent homology domain-containing 1 protein-like isoform X3 [Elaeis guineensis]
Unigene0001933	PREDICTED: chromatin structure-remodeling complex subunit RSC1-like isoform X2 [Nicotiana sylvestris]
Unigene0001934	Aspartyl/glutamyl-tRNA (Asn/Gln) amidotransferase subunit B [Gossypium arboreum]
Unigene0001935	--
Unigene0001936	--
Unigene0001937	PREDICTED: UDP-glycosyltransferase 73C5-like [Musa acuminata subsp. malaccensis]
Unigene0001938	PREDICTED: UDP-glycosyltransferase 73C3-like [Phoenix dactylifera]
Unigene0001939	PREDICTED: UDP-glycosyltransferase 73C5-like [Elaeis guineensis]
Unigene0001940	PREDICTED: UDP-glycosyltransferase 73C6-like [Elaeis guineensis]
Unigene0001941	PREDICTED: UDP-glycosyltransferase 73C6-like [Elaeis guineensis]
Unigene0001942	PREDICTED: UDP-glycosyltransferase 73C3-like [Elaeis guineensis]
Unigene0001943	PREDICTED: UDP-glycosyltransferase 73C6-like [Musa acuminata subsp. malaccensis]
Unigene0001944	PREDICTED: lysine-specific demethylase JMJ25-like [Musa acuminata subsp. malaccensis]
Unigene0001945	PREDICTED: lysine-specific demethylase JMJ25-like isoform X3 [Elaeis guineensis]
Unigene0001946	--
Unigene0001947	PREDICTED: cellulose synthase-like protein G3 [Elaeis guineensis]
Unigene0001948	PREDICTED: lysM domain receptor-like kinase 3 [Phoenix dactylifera]
Unigene0001949	--
Unigene0001950	--
Unigene0001951	--
Unigene0001952	PREDICTED: cell wall protein AWA1-like isoform X1 [Solanum tuberosum]
Unigene0001953	Alpha/beta-Hydrolases superfamily protein isoform 2 [Theobroma cacao]
Unigene0001954	hydrolase, alpha/beta fold family protein, expressed [Oryza sativa Japonica Group]
Unigene0001955	hydrolase, partial [Thinopyrum elongatum]
Unigene0001956	PREDICTED: AMSH-like ubiquitin thioesterase 2 isoform X1 [Phoenix dactylifera]
Unigene0001957	--
Unigene0001958	--
Unigene0001959	--
Unigene0001960	BnaC04g28790D [Brassica napus]
Unigene0001961	Ribosomal RNA large subunit methyltransferase N [Gossypium arboreum]
Unigene0001962	PREDICTED: transcription factor bHLH68-like isoform X1 [Elaeis guineensis]
Unigene0001963	Os01g0805200 [Oryza sativa Japonica Group]
Unigene0001964	RecName: Full=Retrovirus-related Pol polyprotein from transposon TNT 1-94; Includes: RecName: Full=Protease; Includes: RecName: Full=Reverse transcriptase; Includes: RecName: Full=Endonuclease [Nicotiana tabacum]
Unigene0001965	--
Unigene0001966	PREDICTED: WAT1-related protein At3g02690, chloroplastic-like [Glycine max]
Unigene0001967	PREDICTED: WAT1-related protein At3g02690, chloroplastic isoform X3 [Elaeis guineensis]
Unigene0001968	Retrovirus-related Pol polyprotein from transposon TNT 1-94 [Triticum urartu]
Unigene0001969	Os09g0244000 [Oryza sativa Japonica Group]
Unigene0001970	PREDICTED: DNA-directed RNA polymerase III subunit RPC9-like [Musa acuminata subsp. malaccensis]
Unigene0001971	Os06g0239700 [Oryza sativa Japonica Group]
Unigene0001972	PREDICTED: helicase protein MOM1-like isoform X1 [Elaeis guineensis]
Unigene0001973	PREDICTED: helicase protein MOM1-like isoform X1 [Elaeis guineensis]
Unigene0001974	PREDICTED: uncharacterized protein LOC103721233 isoform X1 [Phoenix dactylifera]
Unigene0001975	Glucose-6-phosphate/phosphate translocator 2, chloroplastic [Glycine soja]
Unigene0001976	--
Unigene0001977	--
Unigene0001978	--
Unigene0001979	--
Unigene0001980	--
Unigene0001981	pol polyprotein [Citrus x paradisi]
Unigene0001982	H0413E07.4 [Oryza sativa Indica Group]
Unigene0001983	--
Unigene0001984	pol polyprotein [Citrus x paradisi]
Unigene0001985	--
Unigene0001986	PREDICTED: muscle M-line assembly protein unc-89-like [Nelumbo nucifera]
Unigene0001987	PREDICTED: muscle M-line assembly protein unc-89-like [Nelumbo nucifera]
Unigene0001988	--
Unigene0001989	Os06g0710900 [Oryza sativa Japonica Group]
Unigene0001990	--
Unigene0001991	--
Unigene0001992	PREDICTED: uncharacterized protein LOC105059461 [Elaeis guineensis]
Unigene0001993	PREDICTED: uncharacterized protein LOC103717386 [Phoenix dactylifera]
Unigene0001994	Os05g0575400 [Oryza sativa Japonica Group]
Unigene0001995	Os05g0535200 [Oryza sativa Japonica Group]
Unigene0001996	Os07g0158900 [Oryza sativa Japonica Group]
Unigene0001997	OSJNBa0018M05.22 [Oryza sativa Japonica Group]
Unigene0001998	PREDICTED: translocon-associated protein subunit alpha [Phoenix dactylifera]
[truncated: 113,829 more rows]
