# Supplementary material for: Comparative transcriptome profiling uncovers a Lilium regale NAC transcription factor, LrNAC35, contributing to defence response against cucumber mosaic virus and tobacco mosaic virus
Source: Mol Plant Pathol. 2019 Sep 27;20(12):1662–81. doi: 10.1111/mpp.12868 (PMC6859495; doi:10.1111/mpp.12868)
Supplement: Supplementary file 11 — Table S2 Differentially expressed genes in Lilium regale. [file MPP-20-1662-s011.xlsx]

## Sheet: Table S2
Table S2 Differentially expressed genes in L. regale.
Gene ID	Length (bp)	Mock_RPKM (mean)	CMV_RPKM (mean)	Log2 Ratio (CMV/Mock)	Up/Down (CMV/Mock)	Annotation
Unigene0000070	353	0.1248	0.8033	2.68632	Up	DNA replication licensing factor MCM4
Unigene0000074	227	0.0569	0.245	2.10628	Up	Cytochrome P450 86B1-like
Unigene0000109	447	0.03775	0.51545	3.77128	Up	Unknown protein
Unigene0000134	299	0.00125	0.1764	7.14078	Up	Unknown protein
Unigene0000160	453	0.0632	1.5184	4.58648	Up	Unknown protein
Unigene0000199	287	0.0014	0.1315	6.55349	Up	Unknown protein
Unigene0000270	440	0.0226	0.33885	3.90625	Up	Unknown protein
Unigene0000292	259	0.13275	1.14725	3.1114	Up	Unknown protein
Unigene0000389	422	0.36155	2.02555	2.48605	Up	Ethylene-responsive transcription factor ERF061-like
Unigene0000390	320	0.37125	2.50125	2.75219	Up	Ethylene-responsive transcription factor ERF061-like
Unigene0000444	300	0.11055	1.49865	3.76089	Up	Unknown protein
Unigene0000652	1795	1.0272	3.00805	1.55011	Up	Ankyrin repeat-containing protein
Unigene0000763	863	0.5469	4.6702	3.09414	Up	21 kDa protein
Unigene0000938	995	1.92475	25.0162	3.70012	Up	Short-chain dehydrogenase reductase 3b-like
Unigene0001022	472	0.3853	1.892	2.29586	Up	WRKY transcription factor 28
Unigene0001035	1900	0.62675	2.0663	1.72109	Up	Protein BONZAI 3-like
Unigene0002668	488	1.52655	24.1388	3.98301	Up	Unknown protein
Unigene0002879	703	1.4091	4.02055	1.51262	Up	Unknown protein
Unigene0002930	572	0.001	2.933	11.5182	Up	Unknown protein
Unigene0003035	679	0.1408	2.2577	4.00313	Up	Chlororespiratory reduction 4
Unigene0003524	359	0.13945	2.42905	4.12257	Up	Transcription factor MYB98-like
Unigene0003584	589	0.29225	3.3126	3.50269	Up	Protein RESTRICTED TEV MOVEMENT 2
Unigene0003586	462	0.0731	1.02405	3.80827	Up	Unknown protein
Unigene0003589	579	0.0854	1.2968	3.92458	Up	Protein RESTRICTED TEV MOVEMENT 2
Unigene0003825	611	0.001	1.90195	10.8933	Up	Sec14p-like protein
Unigene0004126	1396	0.4076	14.4978	5.15254	Up	Unknown protein
Unigene0004612	273	0.48595	3.896	3.00311	Up	Unknown protein
Unigene0004669	3049	0.91695	4.21165	2.19947	Up	Pre-rRNA-processing protein ESF2
Unigene0004744	561	0.26655	14.6662	5.78194	Up	Unknown protein
Unigene0004745	894	11.2253	135.229	3.59058	Up	Unknown protein
Unigene0004746	735	0.4689	5.85775	3.64299	Up	Unknown protein
Unigene0004747	377	0.001	3.2955	11.6863	Up	Unknown protein
Unigene0004763	527	0.2363	1.81495	2.94124	Up	Lecithine-cholesterol acyltransferase-like 4
Unigene0005009	966	0.2525	1.08205	2.09941	Up	GPI-anchored protein At4g28100-like
Unigene0005018	1128	0.2345	2.1408	3.19049	Up	Serine/threonine-protein kinase IRE1a-like
Unigene0005318	310	0.4397	2.66195	2.59789	Up	Unknown protein
Unigene0005851	2538	0.2417	2.42765	3.32827	Up	Endonuclease 2-like
Unigene0005990	312	0.001	0.84365	9.7205	Up	Unknown protein
Unigene0006115	363	0.20515	1.7735	3.11185	Up	Glutaredoxin-C1-like
Unigene0006408	276	0.1224	0.4076	1.73555	Up	Transcription factor RL9
Unigene0006516	738	0.11195	0.8825	2.97874	Up	Extensin-like
Unigene0006633	276	0.059	0.58315	3.30508	Up	Auxin response factor 23-like
Unigene0007097	300	0.1146	1.4193	3.6305	Up	Endonuclease/exonuclease/phosphatase family protein
Unigene0007121	548	0.15295	0.776	2.343	Up	Unknown protein
Unigene0007207	813	1.1306	4.9544	2.13162	Up	Unknown protein
Unigene0007232	367	4.5546	61.1531	3.74703	Up	Proteinase inhibitor PSI-1.2
Unigene0007253	969	0.2387	1.81035	2.923	Up	Unknown protein
Unigene0007577	266	0.2256	1.35985	2.59161	Up	Myb-related protein Zm1-like
Unigene0008256	2291	0.89755	9.64015	3.42499	Up	Levopimaradiene synthase, chloroplastic-like
Unigene0008263	660	0.3564	1.32525	1.8947	Up	Mitogen-activated protein kinase ANP1-like
Unigene0008534	527	0.41885	8.4667	4.33729	Up	21 kDa protein-like
Unigene0008535	460	1.4375	14.5143	3.33584	Up	21 kDa protein-like
Unigene0008677	809	0.001	1.2082	10.2386	Up	Membrane-associated kinase regulator 4
Unigene0009359	238	3.49655	65.3838	4.22493	Up	Mannose-specific lectin-like
Unigene0009365	375	0.28865	10.5005	5.18499	Up	Mannose-binding lectin
Unigene0009366	335	1.26455	13.6714	3.43446	Up	Mannose-binding lectin ZAA precursor
Unigene0009438	615	0.8978	9.6755	3.42987	Up	Polcalcin Phl p 7-like
Unigene0010133	687	0.0474	1.1266	4.57094	Up	Death-associated protein kinase 1
Unigene0010213	1455	5.21945	17.9587	1.78272	Up	Short-chain dehydrogenase TIC 32
Unigene0010308	604	0.87115	4.8514	2.47741	Up	Na(+)-translocating NADH-quinone reductase subunit A
Unigene0010556	248	1.7439	13.5516	2.95807	Up	Unknown protein
Unigene0011120	609	140.008	1653.7	3.56211	Up	Stigma/style cysteine-rich adhesin
Unigene0011122	333	0.0788	6.1395	6.28378	Up	Unknown protein
Unigene0011123	372	1.1365	62.4423	5.77986	Up	Unknown protein
Unigene0011124	583	0.09	7.4409	6.36941	Up	Stigma/stylar cysteine-rich adhesin
Unigene0011125	479	8.99255	299.967	5.05993	Up	Unknown protein
Unigene0011126	370	6.06875	269.973	5.47527	Up	Stigma/stylar cysteine-rich adhesin
Unigene0011489	246	1.79465	6.55355	1.86857	Up	Terpene synthase
Unigene0012023	707	0.8935	2.8214	1.65887	Up	UPF0481 protein-like
Unigene0012070	1366	5.61095	38.0126	2.76016	Up	NAC domain-containing protein 35-like
Unigene0012351	509	0.0995	1.06275	3.41696	Up	Cytochrome P450 89A2-like
Unigene0012412	403	3.28585	18.6579	2.50545	Up	Isoflavone 3'-hydroxylase-like
Unigene0012416	282	3.7945	18.9277	2.31852	Up	Cytochrome P450 81E8-like
Unigene0012776	615	0.434	15.0431	5.11526	Up	ATPase 6, plasma membrane-type-like
Unigene0012777	1622	0.6477	17.1879	4.72992	Up	Unknown protein
Unigene0013070	918	0.3318	1.37905	2.05529	Up	Laccase-15-like
Unigene0013811	234	0.2139	5.33925	4.64163	Up	Hypothetical protein POPTR
Unigene0013846	760	0.05435	0.52555	3.27348	Up	Laccase-21-like
Unigene0013897	429	0.07875	0.734	3.22043	Up	Unknown protein
Unigene0014097	841	0.80385	3.50755	2.12547	Up	Anthocyanin 3-O-glucoside-6''-O-malonyltransferase
Unigene0014099	408	3.32445	15.6829	2.238	Up	Dirigent protein 11-like
Unigene0014216	269	0.0325	4.99085	7.2627	Up	Unknown protein
Unigene0014217	274	0.18045	2.4672	3.7732	Up	Unknown protein
Unigene0014218	337	0.1503	6.77215	5.4937	Up	Unknown protein
Unigene0014247	1608	0.07315	2.88095	5.29954	Up	Alpha/beta-Hydrolases superfamily protein
Unigene0014272	477	0.30155	1.42975	2.24529	Up	Receptor-like protein kinase
Unigene0014273	690	0.2211	1.5774	2.83478	Up	Receptor-like protein kinase
Unigene0014340	1897	2.76985	16.8109	2.60152	Up	Monoacylglycerol lipase abhd6-A-like
Unigene0014352	445	0.3361	6.1548	4.19475	Up	Unknown protein
Unigene0014389	360	22.5981	135.808	2.58729	Up	Clavaminate synthase-like protein
Unigene0014496	824	0.1025	2.04935	4.32147	Up	Unknown protein
Unigene0014538	1444	0.01125	3.87895	8.4296	Up	Unknown protein
Unigene0014641	752	0.1688	0.95705	2.50328	Up	Ethylene-responsive transcription factor ERF061-like
Unigene0014912	326	0.0786	0.71005	3.17532	Up	Unknown protein
Unigene0015469	1183	0.0349	1.75675	5.65354	Up	Hypothetical protein ZEAMMB73
Unigene0015472	225	0.11125	1.7464	3.97251	Up	Glutathione transferase GST 23-like
Unigene0015592	335	0.001	0.4949	8.95099	Up	Transcription factor ABA-inducible bHLH-type-like
Unigene0016547	714	3.63105	16.6876	2.20031	Up	MADS-box transcription factor
Unigene0016905	925	0.0189	1.7272	6.51391	Up	Unknown protein
Unigene0016952	309	0.001	0.59745	9.22267	Up	Ppolyprotein
Unigene0017548	367	0.001	1.713	10.7423	Up	Unknown protein
Unigene0017550	436	0.001	1.47655	10.528	Up	Receptor-like protein kinase
Unigene0017759	411	0.08215	0.9128	3.47397	Up	Mannose-specific lectin 3-like
Unigene0017825	313	0.1079	1.45825	3.75647	Up	Unknown protein
Unigene0017952	487	0.13995	0.7096	2.34209	Up	E3 ubiquitin-protein ligase PRT1-like
Unigene0018235	532	0.01645	4.70635	8.16038	Up	Dehydration responsive protein
Unigene0018241	1393	0.4475	6.3083	3.81729	Up	Dehydration responsive protein
Unigene0018321	666	0.001	4.15385	12.0202	Up	AWPM-19-like protein
Unigene0018581	265	0.0637	1.40965	4.4679	Up	EEIG1/EHBP1 protein amino-terminal domain protein
Unigene0018582	329	0.1008	1.1714	3.53867	Up	E3 ubiquitin-protein ligase RLIM-like
Unigene0019105	898	0.592	2.24885	1.92552	Up	Protein RST1
Unigene0019386	552	1.55075	18.2483	3.55672	Up	LEA-18
Unigene0020075	4273	0.02725	0.74175	4.7666	Up	Polyprotein
Unigene0020078	778	0.001	0.91465	9.83708	Up	Unknown protein
Unigene0020176	374	0.89005	3.0611	1.78209	Up	Auxin-induced protein 6B-like
Unigene0020631	427	1.60835	15.1014	3.23103	Up	Unknown protein
Unigene0020770	900	1.4044	12.1289	3.11043	Up	Universal stress family protein
Unigene0020941	503	7.1728	72.7491	3.34232	Up	Unknown protein
Unigene0021350	235	0.001	1.1841	10.2096	Up	Retrovirus-related Pol polyprotein LINE-1
Unigene0021876	1244	0.2169	2.51085	3.53307	Up	Esterase/lipase superfamily protein
Unigene0022211	468	0.7803	3.2872	2.07476	Up	Chalcone synthase 2-like
Unigene0022377	511	0.21895	1.3062	2.5767	Up	Cytochrome P450 72A15-like
Unigene0022546	772	0.001	0.661	9.36851	Up	Unknown protein
Unigene0022549	280	0.4287	2.37025	2.467	Up	Hypothetical protein MTR
Unigene0023406	994	0.96825	9.75935	3.33333	Up	Peroxidase
Unigene0023407	1167	0.12915	8.9103	6.10835	Up	Peroxidase 4-like
Unigene0023514	684	6.7578	64.8482	3.26244	Up	Unknown protein
Unigene0023886	567	1.40235	10.4064	2.89156	Up	Unknown protein
Unigene0024015	885	14.3174	60.7073	2.0841	Up	Protein LURP-one-related 8-like
Unigene0024211	1181	0.11925	2.0021	4.06945	Up	Receptor-like serine/threonine-protein kinase
Unigene0024356	683	0.0962	4.9473	5.68446	Up	Mitochondrial-like protein
Unigene0024591	374	0.02175	0.8765	5.33267	Up	Blue copper protein
Unigene0024593	382	0.1342	1.6473	3.61765	Up	Blue copper protein
Unigene0024594	434	0.09795	0.9414	3.26469	Up	Blue copper protein
Unigene0024755	1727	1.4221	18.8828	3.73097	Up	Sugar transport protein 5
Unigene0024819	2759	0.19055	2.3654	3.63384	Up	Sucrose synthase 7-like
Unigene0024827	450	0.001	1.19375	10.2213	Up	Late embryogenesis abundant protein Lea5-D
Unigene0024963	526	0.2866	1.50845	2.39596	Up	Protein RRP45A-like
Unigene0025046	618	1.43105	15.7756	3.46254	Up	Unknown protein
Unigene0025824	559	0.08845	0.55755	2.65617	Up	NAC domain-containing protein 100-like
Unigene0025857	277	0.6662	38.1281	5.83875	Up	Unknown protein
Unigene0026077	480	1.29535	13.3024	3.36027	Up	Unknown protein
Unigene0026981	629	0.88305	4.17535	2.24133	Up	Patatin-like protein 3
Unigene0026985	797	1.0053	3.9483	1.97361	Up	Patatin-like protein 3
Unigene0027625	388	0.0451	1.2195	4.75702	Up	Cardiolipin synthase
Unigene0027847	236	30.8808	304.176	3.30012	Up	Unknown protein
Unigene0027943	1914	0.54665	1.6854	1.6244	Up	Probable inositol transporter 2
Unigene0028837	1870	2.42495	11.3642	2.22847	Up	Cytokinin dehydrogenase 3-like
Unigene0028888	356	0.86305	8.1857	3.24559	Up	Unknown protein
Unigene0029150	704	2.75505	12.7007	2.20476	Up	Benzyl alcohol O-benzoyltransferase-like
Unigene0029984	608	3.80725	181.27	5.57325	Up	Structural protein-like protein
Unigene0029986	325	0.15405	16.9337	6.78035	Up	Unknown protein
Unigene0030290	465	0.214	1.03375	2.2722	Up	V-type proton ATPase subunit B
Unigene0030401	2232	0.60635	1.7522	1.53094	Up	Unknown protein
Unigene0030429	758	1.15335	3.6401	1.65815	Up	Glutamate--glyoxylate aminotransferase 2
Unigene0030631	360	0.86865	3.2595	1.9078	Up	Unknown protein
Unigene0030753	1580	0.59335	1.6778	1.49962	Up	F-box/LRR-repeat protein At3g03360-like
Unigene0030909	1085	1.1674	8.9909	2.94517	Up	Unknown protein
Unigene0031442	4466	0.05235	4.1148	6.29649	Up	Putative ribonuclease H protein
Unigene0031529	483	1.44375	58.6365	5.34391	Up	MLP-like protein 423
Unigene0031530	776	109.861	535.035	2.28395	Up	MLP-like protein 423
Unigene0031769	883	92.5841	313.134	1.75794	Up	Fatty-acid-binding protein 1-like
Unigene0031931	443	0.1295	2.18755	4.07829	Up	Vesicle transport protein GOT1B
Unigene0032530	236	0.5225	2.4085	2.20463	Up	Geraniol 8-hydroxylase-like
Unigene0033938	290	0.11645	0.79255	2.76679	Up	Unknown protein
Unigene0034059	273	4.1786	24.4057	2.54612	Up	Clavaminate synthase-like
Unigene0034061	323	2.1119	7.11765	1.75286	Up	Clavaminate synthase-like
Unigene0034063	479	23.253	73.2861	1.65612	Up	Clavaminate synthase-like
Unigene0034068	241	0.42545	2.0906	2.29686	Up	Clavaminate synthase-like
Unigene0034072	236	199.927	582.589	1.54301	Up	Clavaminate synthase-like
Unigene0034074	467	2.7331	23.4871	3.10326	Up	Clavaminate synthase-like
Unigene0034634	710	9.28	42.6024	2.19874	Up	Unknown protein
Unigene0035079	375	0.61035	5.66	3.21309	Up	Cytochrome P450 81E8-like
Unigene0035080	364	0.0464	0.72605	3.96787	Up	Cytochrome P450
Unigene0035106	1971	0.20225	1.6158	2.99804	Up	Altered inheritance of mitochondria protein 3-like
Unigene0035130	1063	2.0183	23.2868	3.5283	Up	Pollen Ole e 1 allergen and extensin family protein
Unigene0035164	495	1.6029	8.93855	2.47936	Up	Glycerol-3-phosphate acyltransferase 2
Unigene0035232	618	0.0556	2.07215	5.2199	Up	Senescence-specific cysteine protease SAG39-like
Unigene0035607	1518	2.70045	6.50255	1.26781	Up	PI-PLC X domain-containing protein
Unigene0035714	265	0.15585	2.5653	4.0409	Up	Unknown protein
Unigene0035753	1302	43.5185	160.622	1.88397	Up	Dehydration-responsive protein RD22
Unigene0035767	232	2.2265	10.5727	2.24749	Up	Unknown protein
Unigene0036025	389	0.001	0.66	9.36632	Up	E3 ubiquitin-protein ligase listerin
Unigene0036256	820	0.3166	4.2579	3.74941	Up	Glutathione S-transferase F9-like
Unigene0036262	1107	0.8075	18.0535	4.48267	Up	TPA: nuclease PA3
Unigene0036789	2222	0.0852	4.27675	5.64952	Up	Wall-associated receptor kinase 2-like
Unigene0036887	1029	0.28745	1.9324	2.74901	Up	Phenylalanine ammonia lyase
Unigene0037091	709	0.2718	1.7172	2.65944	Up	Unknown protein
Unigene0037263	395	0.21225	1.0806	2.348	Up	Fanconi anemia group I protein
Unigene0037861	238	0.001	3.27025	11.6752	Up	Unknown protein
Unigene0038281	297	0.0548	14.7078	8.06819	Up	Unknown protein
Unigene0038282	229	66.6195	636.061	3.25515	Up	Pathogenesis-related protein 10
Unigene0038284	258	114.429	473.833	2.04993	Up	Pathogenesis-related protein 10
Unigene0038285	272	0.69185	5.2346	2.91955	Up	Pathogenesis-related protein 10
Unigene0038286	330	24.8237	145.572	2.55194	Up	Pathogenesis-related protein 10
Unigene0038353	329	4.2409	12.2297	1.52795	Up	Intracellular pathogenesis-related protein PR-101
Unigene0038354	231	3.5846	15.0366	2.06859	Up	Intracellular pathogenesis-related protein PR-101
Unigene0038357	284	8.9336	45.6427	2.35307	Up	Pathogenesis-related protein 10
Unigene0038395	253	0.43025	3.3657	2.96766	Up	Glycerol-3-phosphate acyltransferase 3
Unigene0038396	288	0.14765	1.61475	3.45106	Up	Glycerol-3-phosphate acyltransferase 3
Unigene0038397	402	1.9142	10.0303	2.38955	Up	Glycerol-3-phosphate acyltransferase 3
Unigene0038399	601	0.999	6.32585	2.6627	Up	Glycerol-3-phosphate acyltransferase 2
Unigene0038400	1123	0.57975	6.60385	3.5098	Up	Glycerol-3-phosphate acyltransferase 3
Unigene0038403	433	0.0968	0.7931	3.03442	Up	Glycerol-3-phosphate acyltransferase 3
Unigene0038861	900	0.9684	13.5105	3.80233	Up	Extracellular ribonuclease LE-like
Unigene0038885	390	0.0866	1.1704	3.75649	Up	Unknown protein
Unigene0038912	446	1.34125	6.27905	2.22697	Up	Transcription factor bHLH100-like
Unigene0038913	548	0.72735	4.40905	2.59975	Up	Transcription factor bHLH100-like
Unigene0039124	307	0.35255	1.6692	2.24326	Up	Unknown protein
Unigene0039394	1185	1.75945	12.5779	2.83769	Up	WRKY transcription factor 28
Unigene0039431	1435	0.8258	2.72665	1.72327	Up	COBRA-like protein 4
Unigene0040539	589	0.001	1.81875	10.8287	Up	Unknown protein
Unigene0040622	709	0.06085	2.43015	5.31964	Up	Unknown protein
Unigene0040851	2609	2.4378	9.00485	1.88512	Up	(-)-alpha-terpineol synthase-like
Unigene0041100	374	0.2644	3.57525	3.75725	Up	Unknown protein
Unigene0041529	354	0.0937	0.97165	3.37432	Up	Unknown protein
Unigene0041833	1174	0.264	3.8044	3.84906	Up	Unknown protein
Unigene0042287	288	0.2586	1.4971	2.53338	Up	Aquaporin TIP2-1
Unigene0042593	384	0.1775	1.61765	3.18801	Up	Unknown protein
Unigene0042860	1586	1.41485	10.5063	2.89254	Up	O-acyltransferase WSD1-like
Unigene0042861	828	0.0302	0.28215	3.22384	Up	O-acyltransferase WSD1-like
Unigene0042989	760	0.04285	4.02245	6.55264	Up	Early nodulin-like protein 1
Unigene0044147	804	0.1721	2.3846	3.79243	Up	E3 ubiquitin ligase BIG BROTHER-related-like
Unigene0044429	2887	0.14185	2.79785	4.30188	Up	Unknown protein
Unigene0044647	646	0.37385	4.4658	3.57839	Up	GEM-like protein 7
Unigene0044660	509	0.001	1.141	10.1561	Up	Unknown protein
Unigene0044906	604	1.60445	8.6299	2.42727	Up	LRR receptor-like serine/threonine-protein kinase
Unigene0044908	1708	2.10615	6.5145	1.62905	Up	LRR receptor-like serine/threonine-protein kinase
Unigene0044914	583	4.43705	19.1441	2.10923	Up	Ferric reduction oxidase 7
Unigene0045104	478	5.38985	17.0601	1.66231	Up	DEAD-box ATP-dependent RNA helicase 27-like
Unigene0045153	281	0.50755	2.2528	2.1501	Up	Terpene synthase
Unigene0045477	1200	2.33605	7.37625	1.65882	Up	Serine/threonine-protein kinase WNK11
Unigene0045723	767	1.0617	5.5304	2.38101	Up	Protein YLS9-like
Unigene0045874	1673	0.2357	3.26125	3.7904	Up	Peroxidase 5-like
Unigene0046071	229	0.22125	3.03475	3.77783	Up	Pathogenesis-related protein 10
Unigene0046072	241	0.10385	6.2472	5.91064	Up	Pathogenesis-related protein 10
Unigene0046074	229	0.52415	30.5328	5.86424	Up	Pathogenesis-related protein 10
Unigene0046135	771	0.001	0.9389	9.87483	Up	Unknown protein
Unigene0046661	386	15.8476	57.2199	1.85225	Up	Plasma membrane intrinsic protein
Unigene0046813	256	0.30275	2.521	3.0578	Up	Acidic mammalian chitinase-like
Unigene0046985	475	0.2266	13.2148	5.86586	Up	Unknown protein
Unigene0047085	581	0.73125	3.1842	2.12249	Up	Glucan endo-1,3-beta-glucosidase-like
Unigene0048226	468	0.0361	1.4021	5.27945	Up	Benzyl alcohol O-benzoyltransferase
Unigene0048634	405	0.50335	2.63955	2.39066	Up	Cysteine-rich receptor-like protein kinase 25
Unigene0048635	412	2.0812	13.2059	2.6657	Up	Cysteine-rich repeat secretory protein 38-like
Unigene0048652	294	0.4851	3.13985	2.69434	Up	Unknown protein
Unigene0048976	990	0.001	1.12605	10.1371	Up	Unknown protein
Unigene0048978	338	0.001	1.04945	10.0354	Up	T-complex protein 1 subunit beta
Unigene0049144	1777	3.90165	12.8133	1.71549	Up	O-fucosyltransferase family protein
Unigene0049149	850	0.1671	1.8427	3.46304	Up	Protein SIEVE ELEMENT OCCLUSION B-like
Unigene0049177	427	0.48875	2.29795	2.23318	Up	Beta-glucosidase 11-like
Unigene0049251	342	0.09875	0.7444	2.91423	Up	PX domain-containing protein kinase-like
Unigene0049263	427	0.001	0.5622	9.13494	Up	Unknown protein
Unigene0049737	1639	1.23745	14.2027	3.52072	Up	UDP-glycosyltransferase 91C1-like
Unigene0049790	391	0.001	3.085	11.5911	Up	Pre-mRNA-splicing factor ATP-dependent RNA helicase-like
Unigene0050006	775	0.514	2.8483	2.47026	Up	Pentatricopeptide repeat-containing protein
Unigene0050135	1095	0.1622	1.76265	3.4419	Up	Unknown protein
Unigene0050341	431	0.35545	3.36185	3.24154	Up	Unknown protein
Unigene0050721	318	4.54465	16.034	1.81889	Up	Protein MIZU-KUSSEI 1
Unigene0051064	874	1.53305	10.1302	2.72418	Up	GDSL esterase/lipase At5g45950-like
Unigene0051159	753	0.04485	18.6338	8.6986	Up	Peroxisomal membrane protein PMP22-like
Unigene0051346	536	0.3898	2.55485	2.71243	Up	Unknown protein
Unigene0051785	1193	12.6357	66.6808	2.39977	Up	Aquaporin NIP1-1-like
Unigene0051882	1248	0.6527	12.288	4.23468	Up	Benzyl alcohol O-benzoyltransferase-like
Unigene0051921	1721	1.2654	23.3701	4.207	Up	Beta-glucosidase 6
Unigene0051976	916	1.2126	7.493	2.62744	Up	Glutathione S-transferase F10-like
Unigene0052014	428	0.14025	0.57975	2.04743	Up	Ethylene-responsive transcription factor ERF061-like
Unigene0052016	295	0.4007	1.9469	2.28058	Up	Ethylene-responsive transcription factor ERF061-like
Unigene0052564	630	18.0382	128.222	2.82953	Up	Unknown protein
Unigene0052674	4565	0.3159	14.6096	5.5313	Up	Unknown protein
Unigene0052769	343	0.77355	4.48505	2.53556	Up	Unknown protein
Unigene0053160	1808	7.8812	32.3592	2.03769	Up	Pectinesterase
Unigene0053212	618	0.97915	11.6136	3.56815	Up	Dirigent protein 22-like
Unigene0053370	878	0.001	3.31685	11.6956	Up	Transcription factor MYC4-like
Unigene0053371	972	0.01675	2.90365	7.43756	Up	Kelch repeat-containing protein
Unigene0053473	856	0.59325	19.504	5.03899	Up	Unknown protein
Unigene0053476	545	2.074	22.9228	3.46629	Up	Unknown protein
Unigene0053523	263	1.23245	47.7659	5.27638	Up	Unknown protein
Unigene0053524	539	6.8966	122.316	4.14858	Up	Unknown protein
Unigene0053525	330	0.2559	3.43185	3.74533	Up	Unknown protein
Unigene0054070	496	0.60425	6.96615	3.52714	Up	Transcription factor CPC-like
Unigene0054211	333	0.17655	0.9488	2.42603	Up	Transmembrane protein 245-like
Unigene0054857	9602	4.3243	294.98	6.09201	Up	Polyprotein
Unigene0054905	325	3.7507	68.1046	4.18252	Up	Unknown protein
Unigene0055573	403	0.0636	0.8094	3.66975	Up	Unknown protein
Unigene0056100	718	0.47545	4.8151	3.3402	Up	Disease resistance protein
Unigene0056447	275	0.0614	0.83385	3.76348	Up	RNA-directed DNA polymerase
Unigene0056462	278	0.001	2.0272	10.9853	Up	Unknown protein
Unigene0056863	481	0.0884	0.7789	3.13932	Up	Unknown protein
Unigene0057256	542	3.49375	14.9198	2.09438	Up	Feruloyl CoA ortho-hydroxylase 2-like
Unigene0057257	494	2.6368	13.1692	2.3203	Up	Naringenin,2-oxoglutarate 3-dioxygenase
Unigene0057318	444	0.32535	25.8539	6.31224	Up	Peroxidase 4-like
Unigene0057767	774	0.39145	6.1368	3.97059	Up	AWPM-19-like family protein
Unigene0058028	270	0.30825	1.73845	2.49563	Up	Unknown protein
Unigene0058153	259	7.57105	44.0325	2.54	Up	Unknown protein
Unigene0058154	448	1.05675	28.2911	4.74264	Up	Unknown protein
Unigene0058155	389	2.3582	11.8099	2.32424	Up	Unknown protein
Unigene0058156	253	25.2527	83.1605	1.71946	Up	Intracellular pathogenesis-related protein PR-104
Unigene0058159	379	22.0816	121.393	2.45877	Up	Intracellular pathogenesis-related protein PR-107
Unigene0058190	293	1.8638	10.2	2.45225	Up	Chitotriosidase-1
Unigene0058192	635	3.69395	21.5632	2.54533	Up	Chitotriosidase-1
Unigene0058194	389	0.36665	4.1001	3.48318	Up	Chitotriosidase-1
Unigene0058291	2035	0.7191	29.1423	5.34078	Up	Subtilisin-like protease SDD1
Unigene0058577	430	0.37095	10.6063	4.83755	Up	Unknown protein
Unigene0058578	351	0.001	1.67615	10.7109	Up	Unknown protein
Unigene0058579	249	0.87185	22.6119	4.69686	Up	Unknown protein
Unigene0058598	333	0.9292	5.5185	2.57022	Up	Terpene synthase
Unigene0058738	352	1.97965	8.6095	2.12068	Up	Unknown protein
Unigene0058757	568	0.001	2.91675	11.5101	Up	2-C-methyl-D-erythritol 2,4-cyclodiphosphate synthase
Unigene0058881	551	5.0868	13.0359	1.35766	Up	LysM and peptidoglycan-binding domain-containing 4
Unigene0059673	282	0.14865	1.08225	2.86404	Up	Peroxidase P7-like
Unigene0059721	2272	0.19665	2.09895	3.41597	Up	Linoleate 9S-lipoxygenase 5
Unigene0060112	1226	10.038	61.6732	2.61918	Up	Strictosidine synthase 1-like
Unigene0061232	894	0.0098	4.19455	8.74152	Up	Unknown protein
Unigene0061502	313	0.02795	1.1884	5.41003	Up	Unknown protein
Unigene0061579	491	0.20635	1.66085	3.00876	Up	Unknown protein
Unigene0061631	464	0.12935	1.2483	3.27061	Up	Unknown protein
Unigene0061692	359	2.1231	32.7105	3.94551	Up	Unknown protein
Unigene0061696	231	0.001	1.60095	10.6447	Up	Unknown protein
Unigene0061748	1179	14.034	31.4992	1.16639	Up	Thaumatin-like protein 1b
Unigene0061791	353	5.5911	32.0849	2.52069	Up	WAT1-related protein-like
Unigene0061792	946	13.2853	67.7844	2.35112	Up	WAT1-related protein-like
Unigene0062674	238	0.001	0.5066	8.9847	Up	Unknown protein
Unigene0062675	630	0.001	0.8664	9.75889	Up	Gag-Pol polyprotein
Unigene0063062	542	1.01065	4.27635	2.0811	Up	Cytoplasmic tRNA 2-thiolation protein 1
Unigene0063129	495	0.08345	1.42025	4.08909	Up	Unknown protein
Unigene0063377	453	0.4173	3.4449	3.04531	Up	Abscisic stress-ripening protein ASR
Unigene0063393	1060	0.01535	11.6647	9.5697	Up	Unknown protein
Unigene0063610	271	4.59945	18.5789	2.01414	Up	Dirigent protein 7-like
Unigene0063648	753	0.25265	3.10605	3.61987	Up	Plasma membrane H+-ATPase
Unigene0063829	929	0.22075	3.33015	3.9151	Up	Argonaute 1-like
Unigene0064451	770	0.001	3.7662	11.8789	Up	Unknown protein
Unigene0064461	1119	3.3404	10.7373	1.68454	Up	Bidirectional sugar transporter SWEET16-like
Unigene0064698	966	1.80395	16.9139	3.22897	Up	Zinc induced facilitator-like
Unigene0065583	2333	1.00495	3.2827	1.70776	Up	Pleiotropic drug resistance protein 2-like
Unigene0065593	759	0.34685	4.0717	3.55325	Up	Unknown protein
Unigene0065848	915	0.1183	1.93295	4.03028	Up	Vegetative cell wall protein gp1
Unigene0066061	642	0.07795	0.69925	3.16519	Up	Unknown protein
Unigene0066145	668	0.1413	0.8582	2.60255	Up	E3 ubiquitin-protein ligase ORTHRUS 2-like
Unigene0066252	455	0.0358	0.2981	3.05776	Up	Nuclear transcription factor Y subunit B-3-like
Unigene0066457	873	0.001	5.38705	12.3953	Up	Unknown protein
Unigene0066616	936	0.6762	5.07035	2.90656	Up	Glutathione transferase GST 23-like
Unigene0066631	624	0.2778	3.07785	3.4698	Up	Unknown protein
Unigene0067042	259	0.0652	1.1513	4.14225	Up	Unknown protein
Unigene0067107	379	1.24915	5.3103	2.08785	Up	Glycerol-3-phosphate acyltransferase 3
Unigene0067108	253	0.29675	3.15305	3.40943	Up	Glycerol-3-phosphate acyltransferase 3
Unigene0067109	292	0.001	0.82215	9.68326	Up	Glycerol-3-phosphate acyltransferase 3
Unigene0067110	764	0.5987	7.8124	3.70586	Up	Glycerol-3-phosphate acyltransferase 3
Unigene0067256	324	0.07725	0.59645	2.94879	Up	Gag-Pol polyprotein
Unigene0067303	882	0.1511	2.74395	4.18268	Up	Pol polyprotein
Unigene0067338	963	2.8232	11.3371	2.00565	Up	Unknown protein
Unigene0067944	686	0.535	2.12095	1.9871	Up	Polyprotein
Unigene0068010	2001	3.5534	16.8654	2.2468	Up	Membrane protein YMR155W-like
Unigene0068894	539	0.07775	0.70205	3.17466	Up	Unknown protein
Unigene0070708	225	0.001	4.81595	12.2336	Up	Unknown protein
Unigene0071735	930	0.429	1.6374	1.93236	Up	Zinc finger protein WIP3-like
Unigene0071884	353	0.001	0.78375	9.61425	Up	Xyloglucan endotransglucosylase/hydrolase protein 32
Unigene0072038	499	0.001	1.041	10.0238	Up	Unknown protein
Unigene0072336	308	0.001	1.02935	10.0075	Up	Unknown protein
Unigene0072491	1286	0.87975	2.14005	1.28248	Up	Heat shock transcription factor
Unigene0072729	339	0.001	0.8321	9.70061	Up	Ethylene-responsive transcription factor ERF061-like
Unigene0072803	374	0.001	3.64685	11.8324	Up	EG45-like domain containing protein
Unigene0072928	2174	0.2691	1.37465	2.35285	Up	Inactive receptor kinase
Unigene0072973	602	0.001	1.1025	10.1066	Up	Unknown protein
Unigene0073681	857	0.254	6.0008	4.56225	Up	ABC transporter G family member 11-like
Unigene0073683	1310	0.59575	6.21145	3.38215	Up	ABC transporter G family member 11-like
Unigene0073936	460	0.001	0.7314	9.51452	Up	Ethylene-responsive transcription factor TINY-like
Unigene0074168	457	0.0752	0.82085	3.44831	Up	E2F transcription factor-like
Unigene0074598	811	0.29255	4.8687	4.05678	Up	Unknown protein
Unigene0074653	483	0.06865	0.93055	3.76075	Up	Unknown protein
Unigene0074953	241	0.001	3.99995	11.9658	Up	Unknown protein
Unigene0075094	983	0.03435	13.0281	8.5671	Up	Unknown protein
Unigene0076256	485	0.7232	2.29845	1.66819	Up	Zinc finger protein RICESLEEPER 2-like
Unigene0076471	340	0.07365	0.56045	2.92783	Up	Unknown protein
Unigene0077129	510	17.0443	153.225	3.16829	Up	Non-specific lipid-transfer protein-like
Unigene0077443	1172	2.0973	8.67015	2.04752	Up	Mediator of RNA polymerase II transcription subunit 12-like
Unigene0077466	237	0.41725	5.31865	3.67208	Up	Unknown protein
Unigene0077694	1500	0.13085	1.29405	3.30591	Up	Glutamic acid-rich protein-like
Unigene0078199	304	0.13585	5.43555	5.32234	Up	Glycerol-3-phosphate acyltransferase 3
Unigene0078227	332	0.0999	0.68415	2.77576	Up	Unknown protein
Unigene0078299	1249	0.01305	10.959	9.71385	Up	Unknown protein
Unigene0078979	857	0.001	6.01895	12.5553	Up	Unknown protein
Unigene0079297	374	0.04515	0.50085	3.47158	Up	Hypothetical protein VITISV
Unigene0079371	413	0.61625	2.82935	2.19888	Up	U5 small nuclear ribonucleoprotein 200 kDa helicase-like
Unigene0081083	640	0.001	2.43995	11.2526	Up	Unknown protein
Unigene0081133	765	0.001	5.6154	12.4552	Up	Unknown protein
Unigene0081511	701	5.10885	24.5361	2.26384	Up	Unknown protein
Unigene0081606	456	0.0357	0.95025	4.73431	Up	Unknown protein
Unigene0081997	537	0.15945	0.84495	2.40576	Up	Retrovirus-related Pol polyprotein
Unigene0082302	453	0.001	0.7438	9.53877	Up	F-box protein SKIP19
Unigene0083029	357	0.0946	0.69355	2.87409	Up	UPF0481 protein-like
Unigene0083197	1208	0.1103	1.50665	3.77184	Up	Unknown protein
Unigene0083502	814	0.001	4.56355	12.1559	Up	Unknown protein
Unigene0083801	652	0.093	0.54735	2.55716	Up	Polyprotein
Unigene0084595	592	0.001	3.4468	11.751	Up	Unknown protein
Unigene0085292	390	0.001	1.2338	10.2689	Up	Unknown protein
Unigene0086062	236	0.45095	39.7409	6.46152	Up	Unknown protein
Unigene0086458	478	0.1047	1.045	3.31917	Up	Unknown protein
Unigene0086539	601	0.151	0.65385	2.11441	Up	Unknown protein
Unigene0087013	299	0.001	3.70295	11.8545	Up	Pre-mRNA-splicing factor ATP-dependent RNA helicase
Unigene0087084	733	0.001	2.11925	11.0493	Up	F-box/FBD/LRR-repeat protein
Unigene0088577	735	0.78595	3.57155	2.18404	Up	Protein SRG1-like
Unigene0088606	433	0.001	1.17735	10.2013	Up	E3 ubiquitin-protein ligase RHA1B-like
Unigene0088688	732	0.001	6.4622	12.6578	Up	Unknown protein
Unigene0088821	1050	24.1786	119.363	2.30356	Up	GDSL esterase/lipase At5g45670-like
Unigene0089226	644	0.0379	1.57475	5.37678	Up	Ethylene-responsive transcription factor ERF061-like
Unigene0091330	597	0.2774	11.8006	5.41075	Up	Unknown protein
Unigene0091938	402	0.12755	0.99485	2.96342	Up	Unknown protein
Unigene0091952	335	0.03595	1.01265	4.816	Up	Transcription factor GTE7-like
Unigene0092545	709	0.5005	2.79235	2.48004	Up	Globulin-1 S allele-like
Unigene0092650	958	0.0633	2.76525	5.44906	Up	Unknown protein
Unigene0093205	225	0.6528	6.5191	3.31996	Up	Cysteine-rich receptor-like protein kinase 15
Unigene0093353	394	0.34285	2.1204	2.62869	Up	Ultraviolet-B receptor UVR8
Unigene0093372	320	0.0801	0.99745	3.63837	Up	Phosphatidylinositol/phosphatidylcholine transfer protein SFH13
Unigene0094230	256	0.03415	0.43105	3.6579	Up	Sacsin
Unigene0094466	386	0.0648	0.55215	3.09099	Up	Unknown protein
Unigene0094655	1317	0.33495	3.1486	3.23269	Up	Cyclin-D5-1-like
Unigene0096043	333	0.001	0.2344	7.87283	Up	U-box domain-containing protein 27-like
Unigene0096045	488	0.001	0.9132	9.83479	Up	Pentatricopeptide repeat-containing protein
Unigene0096888	1331	0.1752	1.14895	2.71324	Up	Proline-rich receptor-like protein kinase PERK1
Unigene0096928	227	1.06665	13.8487	3.69859	Up	Miraculin-like
Unigene0097387	1450	0.54315	1.92995	1.82914	Up	Receptor-like serine/threonine-protein kinase
Unigene0097394	1160	0.18375	1.43225	2.96247	Up	Pathogenesis-related protein PR-1
Unigene0097611	609	0.0421	0.6664	3.9845	Up	Unknown protein
Unigene0097745	648	0.1708	1.22855	2.84658	Up	Lysosomal Pro-X carboxypeptidase-like
Unigene0098037	334	0.001	2.6752	11.3854	Up	Unknown protein
Unigene0098092	242	0.001	0.8786	9.77906	Up	Bromodomain and PHD finger-containing protein 3
Unigene0098437	450	0.28485	1.3888	2.28556	Up	Protein TIFY 5A-like
Unigene0098475	525	0.01665	1.03345	5.9558	Up	Polyprotein
Unigene0099221	656	0.39575	2.1596	2.4481	Up	Trihelix transcription factor GT-3b-like
Unigene0100070	366	0.0923	0.90155	3.288	Up	Unknown protein
Unigene0101303	285	0.1185	0.77435	2.7081	Up	Beta-galactosidase 6
Unigene0102043	1501	0.001	6.0359	12.5594	Up	Unknown protein
Unigene0102536	257	0.001	5.21325	12.348	Up	Aquaporin PIP2-4
Unigene0102910	270	0.28705	5.295	4.20526	Up	Suppressor of gene silencing 3
Unigene0103150	304	0.05555	0.6959	3.64702	Up	Unknown protein
Unigene0103192	641	0.43515	8.6848	4.31891	Up	Unknown protein
Unigene0103462	245	0.26825	1.47865	2.46263	Up	Phosphatidylinositol/phosphatidylcholine transfer protein SFH8-like
Unigene0103627	298	0.1113	1.45405	3.70755	Up	BTB/POZ domain-containing protein
Unigene0103891	658	0.001	5.32565	12.3787	Up	Unknown protein
Unigene0103957	543	0.14275	1.28765	3.17318	Up	Cytochrome P450 72A15-like
Unigene0103999	457	0.001	0.70905	9.46974	Up	Membrane lipoprotein
Unigene0104281	273	0.06185	2.228	5.17083	Up	Chlororespiratory reduction 4
Unigene0104357	1155	14.5607	34.9736	1.26419	Up	WRKY transcription factor 48
Unigene0104595	2832	1.34495	3.464	1.36489	Up	Pentatricopeptide repeat-containing protein
Unigene0104755	799	0.27855	3.3308	3.57986	Up	Unknown protein
Unigene0104876	1624	8.79235	310.577	5.14256	Up	Unknown protein
Unigene0105384	564	4.0586	119.279	4.87722	Up	Cold-regulated LTCOR12
Unigene0105650	861	0.001	9.38335	13.1959	Up	Unknown protein
Unigene0106389	958	2.28035	7.2813	1.67494	Up	CTP synthase-like
Unigene0106743	764	0.2104	1.78745	3.0867	Up	Unknown protein
Unigene0107611	299	12.4737	66.2652	2.40936	Up	Unknown protein
Unigene0108107	620	0.27665	4.1591	3.91014	Up	DNA ligase 1
Unigene0108430	493	8.2057	107.234	3.70799	Up	Protease inhibitor/seed storage/LTP family protein
Unigene0108431	656	13.6847	170.173	3.63637	Up	Proline-rich extensin-like protein EPR1
Unigene0108597	1434	0.2057	1.6047	2.96369	Up	Laccase-3
Unigene0108828	732	0.001	0.33385	8.38306	Up	Glutathione S-transferase F9-like
Unigene0108829	854	0.11935	1.0645	3.15691	Up	Glutathione S-transferase F9-like
Unigene0109022	388	0.04355	1.3193	4.92096	Up	Unknown protein
Unigene0109037	413	0.81185	2.95455	1.86365	Up	Unknown protein
Unigene0109410	435	0.08045	2.53535	4.97795	Up	WAT1-related protein
Unigene0109772	543	0.50585	3.3884	2.74382	Up	G-type lectin S-receptor-like serine/threonine-protein kinase SD2-2
Unigene0109816	457	0.001	1.4016	10.4529	Up	Zinc finger protein ZAT11
Unigene0110144	411	0.1203	1.3738	3.51346	Up	Unknown protein
Unigene0110582	431	0.001	3.74775	11.8718	Up	Unknown protein
Unigene0110612	458	0.07375	1.0671	3.85491	Up	Unknown protein
Unigene0110731	420	0.03875	0.73305	4.24164	Up	Phototropic-responsive NPH3 family protein
Unigene0110909	483	0.5232	2.1174	2.01686	Up	Pleiotropic drug resistance protein 12-like
Unigene0111071	1046	0.2361	2.0177	3.09524	Up	Beta-galactosidase 5-like
Unigene0111095	700	1.9398	14.3111	2.88316	Up	Antifreeze protein Maxi-like
Unigene0111178	2591	0.1819	3.87875	4.41437	Up	Unknown protein
Unigene0111263	1200	0.23975	2.7701	3.53034	Up	Dof zinc finger protein DOF5.6-like
Unigene0111294	1029	0.31005	1.96435	2.66348	Up	Annexin-like protein RJ4
Unigene0111309	301	0.16835	1.0497	2.64044	Up	Hypothetical protein VITISV
Unigene0111585	288	0.53825	2.2072	2.03587	Up	F-box protein-like
Unigene0111586	440	0.83825	2.68035	1.67697	Up	F-box protein-like
Unigene0111690	234	7.9672	29.352	1.88131	Up	Hypothetical protein EUGRSUZ
Unigene0111725	529	0.065	0.64815	3.31782	Up	UPF0481 protein-like
Unigene0111737	1333	4.8169	25.6202	2.41111	Up	Transcription factor bHLH18-like
Unigene0111777	1401	0.001	6.6254	12.6938	Up	Unknown protein
Unigene0112159	1918	1.04405	11.8025	3.49883	Up	Fatty acyl-CoA reductase 4
Unigene0112324	1355	0.3472	1.29545	1.89961	Up	Calcium-dependent protein kinase 1-like
Unigene0113276	679	1.3238	10.2273	2.94967	Up	Unknown protein
Unigene0113349	611	0.4229	1.62805	1.94476	Up	Poly [ADP-ribose] polymerase 1
Unigene0113398	653	0.05175	6.0887	6.87843	Up	5-formyltetrahydrofolate cyclo-ligase
Unigene0113409	424	0.69825	4.5818	2.7141	Up	High-affinity nitrate transporter-activating protein
Unigene0113536	595	0.18395	0.8766	2.25261	Up	Unknown protein
Unigene0114281	513	0.4902	4.8132	3.29555	Up	Zinc induced facilitator-like
Unigene0114386	839	0.413	42.0656	6.67036	Up	Unknown protein
Unigene0114418	507	0.6388	4.6949	2.87766	Up	Zinc induced facilitator-like
Unigene0114420	2401	0.1645	1.14605	2.80051	Up	LOB domain-containing protein 41-like
Unigene0114465	678	0.9149	5.61225	2.61689	Up	Unknown protein
Unigene0114469	406	0.0847	3.1052	5.19618	Up	U2 snRNP-associated SURP motif-containing protein-like
Unigene0114472	1189	2.5619	47.3916	4.20935	Up	Plasma membrane intrinsic protein 1
Unigene0114473	772	0.20345	5.3948	4.72882	Up	Plasma membrane intrinsic protein 1
Unigene0114865	308	3.3693	16.2998	2.27433	Up	Unknown protein
Unigene0115271	1467	0.72875	2.1762	1.57832	Up	DNA replication licensing factor MCM5
Unigene0115303	1437	3.6714	11.9041	1.69706	Up	CTP synthase
Unigene0115308	745	0.34405	5.95925	4.11444	Up	Unknown protein
Unigene0115403	242	0.06725	0.7318	3.44384	Up	Transmembrane protein
Unigene0000045	986	2.07305	0.09665	-4.42284	Down	Actin-like protein
Unigene0000046	1101	33.8062	1.6548	-4.35256	Down	Actin-like protein
Unigene0000048	335	54.8655	3.9009	-3.81402	Down	Actin-like protein
Unigene0000099	1281	2.19055	0.2103	-3.38077	Down	Unknown protein
Unigene0000143	224	0.4352	0.11185	-1.96011	Down	Unknown protein
Unigene0000281	559	1.2268	0.1194	-3.36103	Down	Unknown protein
Unigene0000282	310	0.9946	0.0792	-3.65054	Down	Unknown protein
Unigene0000307	267	1.16845	0.18545	-2.65549	Down	Unknown protein
Unigene0000360	3391	2.86565	0.1096	-4.70854	Down	ATP-binding cassette sub-family F member 1
Unigene0000609	392	24.5328	0.5273	-5.53995	Down	Cellulase protein
Unigene0000630	1969	5.85985	0.2709	-4.43503	Down	Alanine-glyoxylate aminotransferase
Unigene0000812	1006	1.39955	0.001	-10.4507	Down	Unknown protein
Unigene0000867	493	2.2937	0.5109	-2.16656	Down	Immediate early response 3-interacting protein 1
Unigene0001037	1163	7.64575	0.15645	-5.61088	Down	Chlorophyllase-2
Unigene0001057	1794	5.50425	0.3231	-4.09049	Down	Unknown protein
Unigene0001247	1617	7.0012	0.5992	-3.54649	Down	Cytoskeletal protein
Unigene0001450	1249	4.1489	0.13185	-4.97576	Down	Unknown protein
Unigene0001472	785	3.7229	0.1433	-4.69932	Down	Unknown protein
Unigene0001479	1516	9.41245	0.3405	-4.78884	Down	Unknown protein
Unigene0001652	1385	3.3209	0.1648	-4.33279	Down	Unknown protein
Unigene0001775	2051	5.0739	0.12855	-5.30269	Down	Sugar transporter ERD6-like 7
Unigene0001953	349	2.64835	0.5892	-2.16826	Down	Alpha/beta-Hydrolases superfamily protein
Unigene0002148	1719	3.85615	0.207	-4.21946	Down	Protein BREAST CANCER SUSCEPTIBILITY 1
Unigene0002719	744	1.0617	0.001	-10.0522	Down	Unknown protein
Unigene0002748	1275	53.8246	0.0777	-9.43614	Down	Unknown protein
Unigene0002818	1798	1.34	0.0548	-4.61191	Down	Unknown protein
Unigene0002838	809	2.2231	0.001	-11.1184	Down	Unknown protein
Unigene0002851	852	0.7623	0.0701	-3.44287	Down	Thiamine-repressible mitochondrial transport protein THI74
Unigene0002944	1186	0.6761	0.02815	-4.58603	Down	Nucleotide-sugar transporter
Unigene0003191	1243	13.2161	0.58375	-4.5008	Down	1-aminocyclopropane-1-carboxylic acid oxidase
Unigene0003194	281	4.96195	0.001	-12.2767	Down	Unknown protein
Unigene0003522	228	0.3346	0.001	-8.38629	Down	Transcription factor MYB98-like
Unigene0003638	3630	2.4948	0.1533	-4.02449	Down	Radial spoke head 10-like protein B
Unigene0004009	1161	1.2441	0.001	-10.2809	Down	Unknown protein
Unigene0004025	947	0.83475	0.001	-9.7052	Down	Unknown protein
Unigene0004087	878	18.2274	0.8435	-4.43357	Down	Unknown protein
Unigene0004127	850	1.11995	0.001	-10.1292	Down	Unknown protein
Unigene0005253	517	3.0113	0.85165	-1.82205	Down	Protein LURP-one-related 5-like
Unigene0005466	587	2.4202	0.0275	-6.45955	Down	Unknown protein
Unigene0005660	1367	2.05345	0.0134	-7.25967	Down	Protein 5NUC-like
Unigene0005681	320	1.24485	0.13625	-3.19164	Down	Unknown protein
Unigene0005770	1090	1.7643	0.1136	-3.95706	Down	UDP-Glycosyltransferase/glycogen phosphorylase
Unigene0005857	1101	1.49215	0.01465	-6.67035	Down	Late embryogenesis abundant protein D-29
Unigene0006020	1131	2.49685	0.41165	-2.60062	Down	Serine/threonine-protein kinase UCN-like
Unigene0006172	603	3.1641	0.03035	-6.70395	Down	Unknown protein
Unigene0006231	1250	4.48215	0.1339	-5.06496	Down	Lactonase
Unigene0006324	1097	1.2882	0.09615	-3.74393	Down	Serine/threonine-protein kinase AtPK2/AtPK19-like
Unigene0006328	644	1.2413	0.0769	-4.01272	Down	Rab21-family small GTPase
Unigene0006461	1289	1.38915	0.1157	-3.58574	Down	Unknown protein
Unigene0006498	479	1.0992	0.001	-10.1022	Down	Exosome complex component RRP43
Unigene0006612	1218	5.10395	0.00665	-9.58404	Down	Unknown protein
Unigene0006831	282	2.33665	0.001	-11.1902	Down	Sterol 24-C-methyltransferase 1
Unigene0006833	1168	4.99565	0.04425	-6.81885	Down	Cycloartenol-C-24-methyltransferase 1-like
Unigene0006941	724	1.80215	0.001	-10.8155	Down	Hypothetical protein VITISV
Unigene0007022	474	1.9848	0.001	-10.9548	Down	Unknown protein
Unigene0007031	913	2.65555	0.03775	-6.13639	Down	TGF-beta-activated kinase 1 and MAP3K7-binding protein 3-like
Unigene0007033	1061	3.84055	0.001	-11.9071	Down	Unknown protein
Unigene0007280	658	1.5673	0.0139	-6.81705	Down	Unknown protein
Unigene0007318	1615	6.4206	0.31095	-4.36795	Down	Unknown protein
Unigene0007512	1603	2.4302	0.001	-11.2469	Down	Unknown protein
Unigene0007747	808	2.94215	0.05995	-5.61697	Down	Unknown protein
Unigene0008394	1326	30.9633	3.09575	-3.3222	Down	Purple acid phosphatase 3-like
Unigene0008450	1862	1.5972	0.001	-10.6413	Down	UDP-Glycosyltransferase/glycogen phosphorylase
Unigene0008491	1771	2.1873	0.17505	-3.64331	Down	Voltage-gated potassium channel subunit beta-like
Unigene0008662	1255	1.62895	0.001	-10.6697	Down	60S ribosomal protein L4
Unigene0008792	1198	11.7971	0.001	-13.5261	Down	Unknown protein
Unigene0008805	471	2.8775	0.48	-2.58371	Down	Retrotransposon protein
Unigene0009308	771	1.88045	0.0447	-5.39466	Down	Transcription factor bHLH75-like
Unigene0009364	487	26.5678	2.1455	-3.63029	Down	Mannose-binding lectin
Unigene0009993	488	2.33485	0.001	-11.1891	Down	Unknown protein
Unigene0010298	1210	8.79455	0.46615	-4.23774	Down	Carbonyl reductase (NADPH)
Unigene0010388	2933	3.02745	0.0373	-6.34278	Down	Aminopeptidase M1-A
Unigene0010745	1889	2.0455	0.1006	-4.34575	Down	Choline dehydrogenase
Unigene0010766	1200	10.8016	0.0951	-6.82758	Down	Unknown protein
Unigene0010828	1711	3.1694	0.26015	-3.60679	Down	Unknown protein
Unigene0010835	1068	2.2725	0.0388	-5.87208	Down	Senescence-associated protein 6
Unigene0010924	1512	1.1905	0.0242	-5.62042	Down	Unknown protein
Unigene0010955	1153	5.9612	0.72405	-3.04144	Down	Transcription factor RF2a-like
Unigene0010965	813	1.5838	0.001	-10.6292	Down	Unknown protein
Unigene0011002	988	10.4733	0.001	-13.3544	Down	Trypsin alpha
Unigene0011024	1423	4.76825	0.0363	-7.03735	Down	Unknown protein
Unigene0011077	331	13.7949	0.14635	-6.55857	Down	Unknown protein
Unigene0011173	689	7.6905	1.3195	-2.54309	Down	Auxin-induced protein X10A-like
Unigene0011497	573	1.3499	0.001	-10.3986	Down	Fatty acyl-CoA reductase 1
Unigene0011498	1528	3.48335	0.05845	-5.89713	Down	Fatty acyl-coenzyme A reductase
Unigene0011570	398	1.2918	0.10685	-3.59572	Down	Auxin-induced 15A
Unigene0011588	1143	2.23415	0.01415	-7.30278	Down	Cathepsin B-like proteinase
Unigene0011609	728	1.39745	0.13435	-3.37873	Down	BHLH family protein
Unigene0011639	424	2.3607	0.001	-11.205	Down	Unknown protein
Unigene0011711	1597	1.15555	0.1523	-2.92359	Down	S-adenosyl-methyltransferase
Unigene0011877	593	42.0052	1.6548	-4.66584	Down	Glycine-rich protein
Unigene0011878	419	3.3068	0.42265	-2.9679	Down	Glycine-rich protein
Unigene0012010	2236	1.99725	0.07585	-4.71872	Down	Unknown protein
Unigene0012018	505	1.2969	0.001	-10.3409	Down	Unknown protein
Unigene0012024	396	2.6601	0.001	-11.3773	Down	Histone-like protein
Unigene0012230	235	2.1945	0.1122	-4.28975	Down	Xyloglucan endotransglucosylase/hydrolase protein 25
Unigene0012555	1481	2.6229	0.3572	-2.87636	Down	Short-chain dehydrogenase/reductase
Unigene0012580	669	12.3427	0.09575	-7.01017	Down	Unknown protein
Unigene0012582	728	7.4878	0.21735	-5.10645	Down	Unknown protein
Unigene0012715	263	31.5162	6.05775	-2.37924	Down	Xyloglucan endotransglucosylase/hydrolase protein 5
Unigene0012985	569	4.46495	0.03215	-7.11768	Down	(-)-alpha-terpineol synthase-like
Unigene0013518	720	1.8101	0.001	-10.8219	Down	Cell division cycle protein 123
Unigene0013519	1223	0.70885	0.001	-9.46934	Down	Vacuolar amino acid transporter 1-like
Unigene0013529	429	1.2919	0.001	-10.3353	Down	Unknown protein
Unigene0013615	717	15.306	0.0338	-8.82286	Down	Unknown protein
Unigene0013774	570	1.0465	0.001	-10.0314	Down	Unknown protein
Unigene0013959	244	0.5228	0.001	-9.03012	Down	Cell division cycle protein 27
Unigene0014140	1229	2.2773	0.04465	-5.67252	Down	Unknown protein
Unigene0014223	820	1.51015	0.05315	-4.82848	Down	Alpha-amylase
Unigene0014282	364	1.99315	0.0695	-4.84189	Down	Unknown protein
Unigene0014317	844	8.12555	0.47705	-4.09025	Down	KDEL cysteine protease
Unigene0014318	421	5.5791	0.10355	-5.75163	Down	KDEL cysteine protease
Unigene0014319	798	2.6121	0.03305	-6.30442	Down	KDEL cysteine protease
Unigene0014400	640	13.4771	2.7081	-2.31516	Down	Plant/F18B13-26 protein
Unigene0014537	865	19.5235	0.03735	-9.02989	Down	Unknown protein
Unigene0014804	236	1.03365	0.21895	-2.23907	Down	MCM2-related protein
Unigene0015100	1372	13.5909	0.30795	-5.46381	Down	Exo-beta-glucanase
Unigene0015640	359	1.51535	0.001	-10.5654	Down	Unknown protein
Unigene0015764	1698	1.33525	0.1027	-3.7006	Down	Rho GTPase activating protein 24
Unigene0015856	789	1.47705	0.3397	-2.12039	Down	Selenium-binding protein 1
Unigene0015877	779	8.6412	0.001	-13.077	Down	Unknown protein
Unigene0016039	1729	2.0444	0.01525	-7.06672	Down	Unknown protein
Unigene0016079	593	6.65165	0.26235	-4.66415	Down	Late embryogenesis abundant protein Lea5-like
Unigene0016471	627	12.2643	0.67385	-4.18589	Down	Microtubule-associated protein futsch-like
Unigene0016472	2018	4.40615	0.2691	-4.0333	Down	Pollen-specific protein SF3-like
Unigene0016608	1409	3.6175	0.13715	-4.72117	Down	Unknown protein
Unigene0016613	878	4.5153	0.2452	-4.20279	Down	Unknown protein
Unigene0016732	1461	1.9053	0.0895	-4.41199	Down	Unknown protein
Unigene0016772	861	2.59465	0.01065	-7.92854	Down	Unknown protein
Unigene0017087	619	2.12	0.0852	-4.63707	Down	Unknown protein
Unigene0017479	1690	1.96125	0.0382	-5.68206	Down	Aluminum-activated malate transporter 9-like
Unigene0017553	347	2.1864	0.001	-11.0943	Down	GDT1-like protein 4
Unigene0017788	2121	1.89655	0.05405	-5.13294	Down	Trehalase
Unigene0017833	575	1.3845	0.35105	-1.97962	Down	Guanine nucleotide-binding protein subunit gamma 3-like
Unigene0017890	499	0.72695	0.16825	-2.11125	Down	Protein BONZAI 1-like
Unigene0018230	397	6.4856	1.5565	-2.05893	Down	Unknown protein
Unigene0018476	391	8.0621	0.3001	-4.74764	Down	Xyloglucan endotransglucosylase/hydrolase protein 23
Unigene0018640	1794	1.5125	0.1209	-3.64505	Down	Zinc finger protein 7
Unigene0018899	644	52.2004	0.11785	-8.79096	Down	Glutathione S-transferase F13-like
Unigene0019402	456	2.25895	0.001	-11.1414	Down	Unknown protein
Unigene0019451	1243	14.2427	0.0407	-8.45098	Down	Unknown protein
Unigene0019636	783	1.22725	0.001	-10.2612	Down	Ascorbate-specific transmembrane electron transporter 2
Unigene0019953	2650	3.03665	0.16755	-4.17982	Down	Receptor-type tyrosine-protein phosphatase S
Unigene0020284	1099	110.981	13.5267	-3.03644	Down	Apocytochrome b
Unigene0020351	1098	6.22365	0.9833	-2.66206	Down	Ethylene-responsive transcription factor PLT2-like
Unigene0020380	556	1.71915	0.39015	-2.13959	Down	Auxin-induced protein 22D-like
Unigene0020436	643	2.5816	0.001	-11.334	Down	Unknown protein
Unigene0021022	1589	2.9497	0.2696	-3.45168	Down	Unknown protein
Unigene0021030	1484	8.80285	0.9183	-3.26093	Down	Galactokinase
Unigene0021834	2306	47.2854	0.2892	-7.35318	Down	Unknown protein
Unigene0021935	659	1.09905	0.0139	-6.30503	Down	Unknown protein
Unigene0021973	398	1.4728	0.2137	-2.7849	Down	Auxin-induced protein 10A5
Unigene0022217	259	19.7661	2.2755	-3.11877	Down	Ubiquitin
Unigene0022331	616	0.57965	0.1267	-2.19377	Down	Symplekin
Unigene0022337	300	1.3408	0.16865	-2.99099	Down	Unknown protein
Unigene0022342	400	1.09765	0.06595	-4.0569	Down	Polyadenylate-binding protein RBP47
Unigene0022448	938	1.27265	0.001	-10.3136	Down	Gamma-glutamyl transpeptidase 4
Unigene0022477	1237	68.4972	5.4707	-3.64625	Down	Unknown protein
Unigene0022539	1158	3.64075	0.001	-11.83	Down	Unknown protein
Unigene0022583	1235	4.2972	0.00655	-9.35769	Down	(-)-alpha-terpineol synthase-like
Unigene0022705	1147	2.44445	0.1422	-4.10352	Down	Indole-3-acetic acid-amido synthetase GH3.8
Unigene0023178	2187	0.85655	0.0042	-7.672	Down	Unknown protein
Unigene0023564	677	3.62445	0.0779	-5.53999	Down	RNA-binding protein 24-like
Unigene0024229	801	0.83005	0.06585	-3.65594	Down	Unknown protein
Unigene0024639	918	4.0637	0.6889	-2.56043	Down	Endophilin-A1-like
Unigene0024678	621	1.4324	0.001	-10.4842	Down	Photosystem II oxygen evolving complex protein 1 precursor
Unigene0024841	638	1.3657	0.001	-10.4154	Down	Histone acetyltransferase HAC1-like
Unigene0025043	1003	65.7134	0.1304	-8.9771	Down	Unknown protein
Unigene0025297	1322	1.90335	0.0782	-4.60523	Down	Unknown protein
Unigene0025332	1664	3.12825	0.2006	-3.96296	Down	Hypothetical protein SELMODRAFT
Unigene0025475	1075	2.74415	0.0771	-5.15348	Down	Unknown protein
Unigene0025477	557	8.30925	0.12755	-6.02558	Down	Unknown protein
Unigene0025501	1167	7.5106	0.14575	-5.68736	Down	Unknown protein
Unigene0025527	2062	2.2756	0.17985	-3.66138	Down	Cationic amino acid transporter 3
Unigene0025689	455	10.0793	0.6021	-4.06526	Down	Unknown protein
Unigene0025744	1967	5.0605	0.001	-12.3051	Down	Translation elongation factor 1
Unigene0025745	1543	3.9703	0.0314	-6.98234	Down	Elongation factor 1 alpha
Unigene0025968	475	2.49725	0.63005	-1.9868	Down	Ycf68
Unigene0025970	493	4.27465	0.001	-12.0616	Down	Gamma aminobutyrate transaminase 1
Unigene0026203	1451	4.1405	0.001	-12.0156	Down	Unknown protein
Unigene0026204	926	7.16	0.0099	-9.49832	Down	Unknown protein
Unigene0026242	451	4.7495	0.0358	-7.05167	Down	Plastocyanin
Unigene0026306	459	11.9801	0.01995	-9.23004	Down	Unknown protein
Unigene0026309	263	44.7589	0.58535	-6.25673	Down	3-isopropylmalate dehydratase small subunit 2
Unigene0026370	2452	0.445	0.01035	-5.4261	Down	Cationic amino acid transporter 4
Unigene0026417	2151	9.5624	0.24675	-5.27625	Down	Alpha-amylase
Unigene0026561	714	21.3797	0.3031	-6.1403	Down	Unknown protein
Unigene0027106	1393	4.8275	0.05605	-6.42842	Down	Unknown protein
Unigene0027343	3015	2.16265	0.001	-11.0786	Down	Unknown protein
Unigene0027413	1068	1.5188	0.001	-10.5687	Down	Animal heme peroxidase homologue
Unigene0027458	743	5.5918	0.001	-12.4491	Down	Unknown protein
Unigene0027495	471	1.748	0.45945	-1.92773	Down	Bzip-like transcription factor-like protein
Unigene0027578	258	32.8493	12.8039	-1.35928	Down	RING-H2 zinc finger protein ATL79-like
Unigene0027582	565	31.9627	0.44965	-6.15144	Down	Unknown protein
Unigene0027583	2246	105.1	1.82415	-5.8484	Down	Cytoskeletal protein
Unigene0027674	455	0.44005	0.05795	-2.92479	Down	Auxin-induced protein 15A-like
Unigene0027836	1747	4.3277	0.1633	-4.728	Down	Endoglucanase 3
Unigene0027876	1021	9.7575	0.03165	-8.26816	Down	Cathepsin B-like
Unigene0028115	3226	2.384	0.14165	-4.07298	Down	Aminopeptidase N-like
Unigene0028116	2128	4.6063	0.1472	-4.96776	Down	Unknown protein
Unigene0028131	266	5.1718	0.8783	-2.55788	Down	Unknown protein
Unigene0028225	806	1.9472	0.24175	-3.00981	Down	Ubiquitin conjugating enzyme E2
Unigene0028673	458	4.30825	0.59235	-2.86258	Down	Inorganic pyrophosphatase 2-like
Unigene0028755	1110	2.9892	0.001	-11.5455	Down	NADH dehydrogenase subunit 4
Unigene0029314	863	8.46545	0.36865	-4.52126	Down	Unknown protein
Unigene0029409	326	0.4144	0.04955	-3.06407	Down	Transcription factor PAR1-like
Unigene0029490	746	5.82735	0.001	-12.5086	Down	Unknown protein
Unigene0029504	1363	6.5539	0.0711	-6.52636	Down	Unknown protein
Unigene0029574	538	2.81545	0.001	-11.4591	Down	E3 ubiquitin-protein ligase RHA1B-like
Unigene0029667	1901	2.66435	0.1209	-4.4619	Down	Transmembrane amino acid transporter family protein
Unigene0029680	904	7.7019	0.001	-12.911	Down	Unknown protein
Unigene0029859	1141	6.3509	0.3113	-4.35058	Down	Unknown protein
Unigene0030122	435	3.4111	0.10025	-5.08856	Down	Unknown protein
Unigene0030322	467	0.72185	0.0738	-3.29001	Down	Unknown protein
Unigene0030466	382	1.06255	0.1592	-2.73862	Down	Protein EXORDIUM-like 1
Unigene0030470	342	6.8838	1.27175	-2.43639	Down	Protein EXORDIUM-like 1
Unigene0030479	1067	3.525	0.001	-11.7834	Down	Histone-lysine N-methyltransferase EHMT2
Unigene0030491	288	2.20195	0.001	-11.1046	Down	Unknown protein
Unigene0030623	720	3.6967	0.0254	-7.18527	Down	Unknown protein
Unigene0030678	1009	2.23495	0.67215	-1.73339	Down	Caffeoyl-CoA O-methyltransferase-like
Unigene0030883	483	3.6368	0.3622	-3.32781	Down	Probable calcium-binding protein CML30
Unigene0031010	1381	12.2883	0.49415	-4.63619	Down	Unknown protein
Unigene0031538	346	3.4575	0.1229	-4.81417	Down	Polyphenol oxidase
Unigene0031731	1072	1.90295	0.11495	-4.04916	Down	Polygalacturonase inhibitor
Unigene0031740	818	1.5083	0.01975	-6.25493	Down	Transcription factor bHLH137-like
Unigene0031786	805	5.5755	0.35305	-3.98116	Down	Unknown protein
Unigene0031990	885	4.36785	0.01035	-8.72115	Down	Cytochrome c oxidase subunit 6b-1-like
Unigene0032062	1031	2.4295	0.11175	-4.44231	Down	Unknown protein
Unigene0032180	453	1.2229	0.001	-10.2561	Down	Unknown protein
Unigene0032190	1209	1.2344	0.01335	-6.53083	Down	Unknown protein
Unigene0032199	889	1.2538	0.03875	-5.01597	Down	Unknown protein
Unigene0032420	257	1.3387	0.067	-4.32053	Down	Trans-resveratrol di-O-methyltransferase-like
Unigene0032421	431	8.7611	1.4238	-2.62137	Down	Trans-resveratrol di-O-methyltransferase-like
Unigene0032427	355	1.79045	0.001	-10.8061	Down	Unknown protein
Unigene0032986	657	0.78805	0.001	-9.62214	Down	Unknown protein
Unigene0033175	1224	1.4197	0.08795	-4.01276	Down	Glutamate decarboxylase
Unigene0033346	986	1.58955	0.001	-10.6344	Down	Protein YLS2
Unigene0033399	1542	71.3298	13.1699	-2.43726	Down	Glycerophosphodiester phosphodiesterase gde1-like
Unigene0033580	325	1.65895	0.001	-10.6961	Down	Unknown protein
Unigene0033657	474	1.49115	0.001	-10.5422	Down	Polyribonucleotide nucleotidyltransferase 2
Unigene0033790	514	1.25125	0.001	-10.2892	Down	Unknown protein
Unigene0034245	860	2.49285	0.0401	-5.95805	Down	Unknown protein
Unigene0034841	632	1.9255	0.001	-10.911	Down	Proteasome subunit beta type-5-like
Unigene0035094	711	1.2142	0.001	-10.2458	Down	Glycosyl hydrolase family 1
Unigene0035095	1552	6.45205	0.1734	-5.21758	Down	Beta-glucosidase 24-like
Unigene0035097	268	4.33455	0.001	-12.0817	Down	Beta glucosidase 33
Unigene0035207	356	33.9798	6.4745	-2.39184	Down	Polygalacturonase inhibitor-like
Unigene0035286	1138	2.1039	0.001	-11.0389	Down	Tubulin alpha chain
Unigene0035386	717	1.2113	0.09305	-3.70241	Down	Reverse transcriptase
Unigene0035538	512	0.69145	0.09885	-2.80631	Down	Trehalose-phosphate phosphatase J
Unigene0035588	1614	1.11765	0.00565	-7.628	Down	Unknown protein
Unigene0035849	583	2.71375	0.001	-11.4061	Down	Unknown protein
Unigene0036012	735	7.5706	0.1655	-5.5155	Down	Serine carboxypeptidase-like
Unigene0036464	492	0.98005	0.14005	-2.80691	Down	Unknown protein
Unigene0036726	820	89.6069	12.0707	-2.8921	Down	Auxin-binding protein ABP19a-like
Unigene0036742	1262	3.2191	0.0128	-7.97437	Down	Unknown protein
Unigene0036963	1097	15.445	0.1433	-6.75195	Down	Inorganic pyrophosphatase 2-like
Unigene0037049	228	0.6442	0.001	-9.33136	Down	Ethylene-responsive transcription factor ERF012-like
Unigene0037051	1124	2.9162	0.5866	-2.31364	Down	Ubiquitin thioesterase otubain-like
Unigene0037110	329	0.6141	0.1047	-2.55221	Down	l-asparaginase i
Unigene0037257	291	97.042	10.9978	-3.14139	Down	Unknown protein
Unigene0037378	801	2.5195	0.001	-11.2989	Down	Translationally controlled tumor protein
Unigene0037631	338	0.6218	0.10195	-2.60859	Down	Pentatricopeptide repeat-containing protein
Unigene0037669	1576	5.8958	0.0205	-8.16792	Down	Vacuolar-processing enzyme-like
Unigene0037789	780	1.0172	0.001	-9.99039	Down	Unknown protein
Unigene0037862	301	4.37795	0.001	-12.096	Down	Unknown protein
Unigene0037893	793	11.1845	0.001	-13.4492	Down	Unknown protein
Unigene0037894	2736	26.0003	0.03265	-9.63723	Down	Polyprotein
Unigene0037963	1541	2.17155	0.001	-11.0845	Down	Mitogen-activated protein kinase 19-like
Unigene0038143	308	12.0752	1.1202	-3.43022	Down	Unknown protein
Unigene0038470	313	2.29355	0.001	-11.1634	Down	Unknown protein
Unigene0038616	1070	2.3162	0.3778	-2.61607	Down	ELL-associated factor 1
Unigene0038721	482	3.3013	0.62095	-2.41049	Down	Cyclin-dependent protein kinase inhibitor SMR3-like
Unigene0038757	291	0.83205	0.09435	-3.14058	Down	Transcription factor bHLH35-like
Unigene0038788	2320	1.84365	0.001	-10.8483	Down	Unknown protein
Unigene0038862	818	23.0174	2.149	-3.42099	Down	Extracellular ribonuclease LE-like
Unigene0039098	1608	18.7148	2.02475	-3.20837	Down	Glutamate ammonia ligase
Unigene0039102	1118	1.7207	0.2518	-2.77265	Down	Unknown protein
Unigene0039160	2191	3.6051	0.25865	-3.80097	Down	Fatty acid elongase
Unigene0039219	322	1.9525	0.001	-10.9311	Down	Unknown protein
Unigene0039234	1084	5.22615	0.20905	-4.64383	Down	Unknown protein
Unigene0039245	409	21.3224	0.43435	-5.61737	Down	Fructose-bisphosphate aldolase
Unigene0039262	344	0.4962	0.07355	-2.75412	Down	Hypothetical chloroplast RF2
Unigene0039312	838	9.9735	0.0655	-7.25046	Down	Unknown protein
Unigene0039320	2051	2.25755	0.09945	-4.50464	Down	Unknown protein
Unigene0039397	1716	9.02545	0.7396	-3.60918	Down	S-Adenosylmethionine decarboxylase
Unigene0039453	578	10.124	0.001	-13.3055	Down	Unknown protein
Unigene0039538	529	1.04265	0.001	-10.026	Down	Cytochrome P450 71A1-like
Unigene0039560	631	0.9047	0.001	-9.8213	Down	Major facilitator superfamily domain protein
Unigene0039725	659	0.96135	0.001	-9.90892	Down	Hypothetical protein EMIHUDRAFT
Unigene0039788	1774	1.6098	0.10195	-3.98095	Down	Cytochrome P450 734A1
Unigene0039991	1217	2.0105	0.05485	-5.19592	Down	Unknown protein
Unigene0040139	505	1.54515	0.0501	-4.94679	Down	Pyridoxine/pyridoxamine 5'-phosphate oxidase 1
Unigene0040267	814	12.4596	0.48205	-4.69194	Down	Calmodulin
Unigene0040308	1418	1.5094	0.0258	-5.87046	Down	Glycoside hydrolase
Unigene0041190	598	1.0343	0.0441	-4.55173	Down	Transcription repressor OFP13-like
Unigene0041517	1970	5.4842	0.0503	-6.76858	Down	Unknown protein
Unigene0041849	586	1.25815	0.001	-10.2971	Down	Cytochrome P450 6k1-like
Unigene0041979	1039	36.8345	0.6765	-5.76682	Down	Receptor-like serine/threonine-protein kinase ALE2-like
Unigene0041986	798	3.02325	0.0101	-8.2256	Down	CLIP-associated protein
Unigene0042000	1359	3.71855	0.001	-11.8605	Down	Adenine nucleotidetranslocator
Unigene0042012	1358	1.83435	0.08125	-4.49676	Down	Delta(24)-sterol reductase
Unigene0042039	2244	2.3867	0.13575	-4.13599	Down	Phenylalanine-4-hydroxylase
Unigene0042065	924	1.3256	0.001	-10.3724	Down	60S ribosomal protein L7
Unigene0042154	465	1.1017	0.001	-10.1055	Down	Unknown protein
Unigene0042240	623	2.63035	0.28425	-3.21002	Down	Cytochrome P450 86B1-like
Unigene0042758	1170	6.9804	1.6309	-2.09764	Down	BHLH family transcriptional factor
Unigene0042914	1713	1.54445	0.0107	-7.17334	Down	Unknown protein
Unigene0042917	1002	1.16345	0.01825	-5.99437	Down	Unknown protein
Unigene0042918	1216	1.87085	0.054	-5.11459	Down	Unknown protein
Unigene0042962	1240	5.92955	2.07965	-1.51158	Down	WRKY family protein
Unigene0043104	527	1.42395	0.001	-10.4757	Down	Unknown protein
Unigene0043221	2141	2.54475	0.1375	-4.21002	Down	Unknown protein
Unigene0043308	531	1.13245	0.0669	-4.0813	Down	ATP-dependent RNA helicase ROK1
Unigene0043465	837	1.60185	0.3505	-2.19225	Down	Pentatricopeptide repeat-containing protein
Unigene0043585	1180	4.0076	0.001	-11.9685	Down	Cathepsin B
Unigene0043620	6333	10.7713	0.5277	-4.35132	Down	Myosin-1
Unigene0043699	287	2.304	0.39945	-2.52805	Down	Box H/ACA snoRNP component Nhp2p
Unigene0043809	487	0.6037	0.0542	-3.47747	Down	Galactokinase-like
Unigene0043840	1462	3.3599	0.03865	-6.44181	Down	Plastidic glucose transporter 4
Unigene0043865	390	2.1815	0.001	-11.0911	Down	Polyphenol oxidase
Unigene0043987	420	8.05145	0.001	-12.975	Down	Unknown protein
Unigene0044040	1438	5.9063	0.01835	-8.33033	Down	Unknown protein
Unigene0044222	1591	4.7078	0.09135	-5.6875	Down	Unknown protein
Unigene0044242	1230	2.786	0.001	-11.444	Down	PDZ domain protein
Unigene0044311	315	6.18885	0.001	-12.5955	Down	Unknown protein
Unigene0044489	710	2.83005	0.001	-11.4666	Down	Unknown protein
Unigene0044793	283	3.52695	0.94345	-1.9024	Down	Flavonol synthase/flavanone 3-hydroxylase-like
Unigene0045446	1040	1.88865	0.4021	-2.23173	Down	Glutathione S-transferase
Unigene0045461	1837	2.99585	0.001	-11.5487	Down	Alkaline phosphatase family protein
Unigene0045465	1373	5.40585	0.13875	-5.28396	Down	Sec14 cytosolic
Unigene0045815	1025	12.2707	0.001	-13.5829	Down	Unknown protein
Unigene0045916	597	7.06255	0.1082	-6.02842	Down	Formin-2-like
Unigene0045982	1804	3.77855	0.0358	-6.72173	Down	Pathogenesis-related protein 1-like
Unigene0045991	726	6.4151	0.281	-4.51283	Down	Unknown protein
Unigene0046252	735	4.568	0.04395	-6.69956	Down	Cathepsin B-like
Unigene0046254	1206	5.28015	0.0268	-7.6222	Down	Cathepsin B-like
Unigene0046255	1120	9.90995	0.1706	-5.86019	Down	Cathepsin B-like
Unigene0046256	1095	1.1831	0.01475	-6.32571	Down	Cathepsin B-like
Unigene0046417	1382	1.10015	0.30145	-1.86771	Down	Mitochondrial division protein 1
Unigene0046662	328	20.2571	5.0216	-2.01221	Down	Plasma membrane intrinsic protein
Unigene0047042	2073	2.72615	0.06935	-5.29683	Down	Glycoside hydrolase family 31 protein
Unigene0047043	1036	2.58635	0.001	-11.3367	Down	Glycoside hydrolase family 31 protein
Unigene0047379	641	0.9224	0.001	-9.84925	Down	Unknown protein
Unigene0047669	540	8.7079	0.97075	-3.16515	Down	Transport protein Sec61 subunit beta-like
Unigene0047728	428	1.5183	0.001	-10.5682	Down	Unknown protein
Unigene0047774	1574	1.97755	0.001	-10.9495	Down	Acetohydroxy acid isomeroreductase
Unigene0047798	1113	1.3711	0.0145	-6.56314	Down	Alpha-amylase
Unigene0047963	1398	5.2852	0.001	-12.3677	Down	Unknown protein
Unigene0049325	812	17.2783	0.001	-14.0767	Down	Unknown protein
Unigene0049706	1531	3.6704	0.35085	-3.38701	Down	Threonine dehydratase
Unigene0049712	946	3.10795	0.2179	-3.83423	Down	Peptide methionine sulfoxide reductase A5
Unigene0049743	1145	0.54355	0.001	-9.08627	Down	Unknown protein
Unigene0049745	460	10.9524	0.4072	-4.74937	Down	rRNA intron-encoded homing endonuclease
Unigene0049815	672	1.29275	0.001	-10.3362	Down	Unknown protein
Unigene0050025	2222	3.3421	0.001	-11.7065	Down	Unknown protein
Unigene0050026	1006	5.53795	0.001	-12.4351	Down	Unknown protein
Unigene0050073	365	1.611	0.12245	-3.71769	Down	NAC domain-containing protein 90-like
Unigene0050178	656	1.94895	0.04185	-5.54133	Down	Unknown protein
Unigene0050334	469	1.9803	0.001	-10.9515	Down	Cathepsin B-like cysteine proteinase
Unigene0050474	1093	3.12105	0.001	-11.6078	Down	60S acidic ribosomal protein PO
Unigene0050605	695	1.4566	0.001	-10.5084	Down	Unknown protein
Unigene0050641	271	2.193	0.001	-11.0987	Down	Unknown protein
Unigene0050806	518	1.1799	0.001	-10.2044	Down	Alpha-amylase
Unigene0050897	1348	4.5006	0.012	-8.55094	Down	Unknown protein
Unigene0050904	794	13.4398	0.001	-13.7142	Down	Unknown protein
Unigene0051341	659	2.8679	0.5979	-2.26202	Down	Carotenoid cleavage dioxygenase
Unigene0051436	556	1.09185	0.001	-10.0926	Down	F-box protein
Unigene0051521	938	40.1581	5.63365	-2.83355	Down	Germin-like protein
Unigene0051686	380	2.0234	0.0935	-4.43567	Down	Unknown protein
Unigene0051700	227	0.22315	0.001	-7.80187	Down	Transcription factor bHLH35-like
Unigene0051709	612	12.1482	1.1046	-3.45915	Down	Unknown protein
Unigene0051891	860	4.3546	0.41125	-3.40445	Down	WRKY transcription factor 53
Unigene0051941	305	1.40085	0.1094	-3.67862	Down	Hydroquinone glucosyltransferase-like
Unigene0052208	1239	1.7053	0.06475	-4.719	Down	Hypothetical protein SELMODRAFT
Unigene0052209	2792	3.22765	0.1278	-4.65852	Down	RME-1/EHD family ATPase with a C-terminal EH domain
Unigene0052388	1064	1.98545	0.03035	-6.03163	Down	Unknown protein
Unigene0052390	529	2.03655	0.001	-10.9919	Down	Unknown protein
Unigene0052393	973	4.15075	0.19085	-4.44286	Down	Cytidylate kinase
Unigene0052496	1884	6.33065	0.0257	-7.94444	Down	Vacuolar-processing enzyme-like
Unigene0052754	665	0.85385	0.001	-9.73784	Down	Unknown protein
Unigene0052806	3327	11.8669	0.17585	-6.07645	Down	Aminopeptidase N-like
Unigene0052958	1860	7.84635	0.8441	-3.21654	Down	Tyrosine phosphatase
Unigene0052977	392	0.70225	0.04395	-3.99805	Down	Unknown protein
Unigene0053331	705	1.69155	0.001	-10.7241	Down	Cathepsin b
Unigene0053460	368	4.00505	0.234	-4.09724	Down	Xyloglucan endotransglucosylase/hydrolase protein 23
Unigene0053927	1334	1.71425	0.001	-10.7434	Down	Hsp90
Unigene0054147	2799	3.57845	0.0354	-6.65944	Down	Unknown protein
Unigene0054794	2248	1.67725	0.0163	-6.68508	Down	Extended synaptotagmin-1
Unigene0055040	235	0.5723	0.001	-9.16063	Down	Transcriptional corepressor LEUNIG-like
Unigene0055085	492	3.0409	0.3785	-3.00613	Down	DVL family protein
Unigene0055115	279	3.5322	0.09455	-5.22335	Down	Unknown protein
Unigene0055119	949	1.83075	0.33465	-2.45171	Down	Gibberellic acid methyltransferase 2
Unigene0055323	1218	2.27685	0.0349	-6.02767	Down	Unknown protein
Unigene0055519	375	2.8726	0.001	-11.4881	Down	Unknown protein
Unigene0055946	249	1.55495	0.35015	-2.15082	Down	KH domain-containing protein
Unigene0056015	770	50.4051	2.96125	-4.08929	Down	Kunitz family trypsin and protease inhibitor protein
Unigene0056165	743	3.47155	0.08695	-5.31925	Down	Unknown protein
Unigene0056912	467	4.22055	0.09105	-5.53463	Down	Arabinogalactan peptide 13-like
Unigene0057056	431	1.11025	0.2373	-2.2261	Down	Zinc induced facilitator-like
Unigene0057141	686	3.9802	0.124	-5.00443	Down	Glycerophosphodiester phosphodiesterase GDE1-like
Unigene0057143	1435	9.5193	0.2119	-5.4894	Down	Glycerophosphodiester phosphodiesterase GDPD1
Unigene0057291	913	12.5852	0.07785	-7.33681	Down	Trans-resveratrol di-O-methyltransferase
Unigene0057312	628	3.0789	0.69765	-2.14184	Down	Transcription repressor OFP13-like
Unigene0057474	1000	9.15625	0.93125	-3.29752	Down	Suppressor of disruption of TFIIS
Unigene0057595	1421	5.1825	0.001	-12.3394	Down	Unknown protein
Unigene0057798	1706	2.7135	0.00535	-8.9864	Down	Cytochrome P450 6B6-like
Unigene0057832	426	2.5472	0.52945	-2.26635	Down	Polygalacturonase inhibitor-like
Unigene0057899	1348	3.27705	0.1597	-4.35896	Down	Unknown protein
Unigene0057904	639	1.68085	0.001	-10.715	Down	Unknown protein
Unigene0057928	2167	4.1137	0.076	-5.75829	Down	Fatty acyl-coenzyme A reductase
Unigene0057978	365	0.58415	0.0693	-3.07541	Down	Protein BONZAI 3-like
Unigene0058393	1205	4.51365	0.45565	-3.3083	Down	7-deoxyloganetin glucosyltransferase-like
Unigene0058547	274	0.81005	0.09235	-3.13283	Down	Translational activator GCN1
Unigene0058676	1249	7.12725	0.52235	-3.77026	Down	GDSL esterase/lipase EXL3
Unigene0058758	1264	6.30415	0.001	-12.6221	Down	Unknown protein
Unigene0058884	1071	28.8151	1.34955	-4.41628	Down	Protein EXORDIUM-like
Unigene0059292	1196	1.4197	0.09	-3.97952	Down	Major facilitator superfamily domain
Unigene0059321	1047	1.23155	0.43135	-1.51354	Down	Transcription factor bHLH30-like
Unigene0059831	1523	2.47195	0.0106	-7.86544	Down	Vacuolar-processing enzyme-like
Unigene0059867	656	4.4398	0.06485	-6.09724	Down	Unknown protein
Unigene0060214	1583	1.5965	0.001	-10.6407	Down	Protein phosphatase 2C 59
Unigene0060238	821	1.615	0.00985	-7.35719	Down	RING-H2 zinc finger protein ATL3-like
Unigene0060382	480	2.10625	0.001	-11.0405	Down	60S ribosomal protein L9-like
Unigene0060452	681	2.50465	0.001	-11.2904	Down	Unknown protein
Unigene0060453	767	3.25905	0.0421	-6.27449	Down	Unknown protein
Unigene0060454	2072	0.68955	0.0299	-4.52744	Down	Phosphatidylinositol polyphosphate 5-phosphatase
Unigene0060472	724	1.04905	0.001	-10.0349	Down	Unknown protein
Unigene0060489	825	1.2626	0.0418	-4.91675	Down	Internal alternative NAD(P)H-ubiquinone oxidoreductase A1
Unigene0060536	1262	0.81335	0.18555	-2.13207	Down	Trans-1,2-dihydrobenzene-1,2-diol dehydrogenase
Unigene0060548	1116	1.5375	0.06365	-4.59428	Down	Unknown protein
Unigene0060556	2142	1.64585	0.10055	-4.03285	Down	Brain tumor protein-like
Unigene0060599	1166	3.19595	0.0277	-6.85022	Down	Unknown protein
Unigene0060606	351	0.80745	0.1242	-2.70071	Down	Hypothetical protein VITISV
Unigene0060704	661	1.52585	0.001	-10.5754	Down	Hypothetical protein AURANDRAFT
Unigene0060889	995	6.00215	0.57175	-3.39202	Down	Unknown protein
Unigene0060989	820	5.16855	0.1359	-5.24914	Down	Unknown protein
Unigene0061031	1227	3.9917	0.13515	-4.88437	Down	Unknown protein
Unigene0061147	2375	1.4805	0.0723	-4.35595	Down	Major facilitator superfamily domain protein
Unigene0061176	1776	2.8181	0.0618	-5.51097	Down	Serine carboxypeptidase precursor
Unigene0061259	2503	5.7285	0.85475	-2.74458	Down	U1 small nuclear ribonucleoprotein 70 kDa-like
Unigene0061297	521	9.3825	1.24795	-2.91041	Down	Flowering-promoting factor 1
Unigene0061364	716	1.1056	0.001	-10.1106	Down	tRNA/rRNA methyltransferase (SpoU)
Unigene0061404	436	1.7532	0.2	-3.13192	Down	ER membrane protein complex subunit 6-like
Unigene0061468	676	1.6068	0.001	-10.65	Down	Unknown protein
Unigene0061606	399	6.01245	0.1039	-5.85469	Down	Cellulase protein
Unigene0061633	243	3.05615	0.001	-11.5775	Down	Unknown protein
Unigene0061947	738	2.2814	0.001	-11.1557	Down	Unknown protein
Unigene0062284	1288	3.71005	1.15975	-1.67762	Down	Benzyl alcohol O-benzoyltransferase-like
Unigene0062286	231	21.7555	4.37375	-2.31444	Down	Benzyl alcohol O-benzoyltransferase-like
Unigene0062529	859	10.4033	0.24815	-5.38969	Down	Unknown protein
Unigene0062661	1464	1.18085	0.0125	-6.56175	Down	WD-40 repeat protein
Unigene0062695	834	13.6448	0.001	-13.7361	Down	Unknown protein
Unigene0062861	1242	5.1175	0.04245	-6.91353	Down	Unknown protein
Unigene0062862	1248	5.51125	0.022	-7.96873	Down	Unknown protein
Unigene0062987	334	5.69495	0.28525	-4.31938	Down	Unknown protein
Unigene0062991	451	5.32625	0.10745	-5.63138	Down	Unknown protein
Unigene0063021	2056	1.9766	0.1063	-4.21681	Down	Chitotriosidase-1-like
Unigene0063146	1474	1.2076	0.05515	-4.45264	Down	Unknown protein
Unigene0063732	1286	2.8892	0.1247	-4.53414	Down	Cysteine dioxygenase
Unigene0063772	3575	15.9318	0.0179	-9.79773	Down	Unknown protein
Unigene0063844	589	1.93165	0.33445	-2.52997	Down	Transcription factor E2FA-like
Unigene0063983	1552	2.4226	0.10195	-4.57062	Down	Unknown protein
Unigene0064097	1178	5.89225	0.4012	-3.87643	Down	Galactose-1-phosphate uridylyltransferase
Unigene0064195	3967	1.54405	0.1336	-3.53073	Down	Hypothetical protein GUITHDRAFT
Unigene0064331	465	1.13285	0.001	-10.1457	Down	Unknown protein
Unigene0064401	546	1.9856	0.001	-10.9554	Down	Unknown protein
Unigene0064453	733	2.21395	0.011	-7.65298	Down	Sodium/hydrogen exchanger 4
Unigene0064464	1081	11.1464	0.3316	-5.07099	Down	Unknown protein
Unigene0064490	391	1.78935	0.3001	-2.57592	Down	TIFY 10A-like
Unigene0064714	495	0.91325	0.2066	-2.14417	Down	Disease resistance RPP8-like protein 2
Unigene0064884	231	91.5015	5.24505	-4.12477	Down	Unknown protein
Unigene0064888	483	5.3089	0.21175	-4.64798	Down	Kunitz-type trypsin inhibitor
Unigene0065202	486	10.7396	0.001	-13.3907	Down	Unknown protein
Unigene0065490	485	2.2732	0.001	-11.1505	Down	Unknown protein
Unigene0065998	829	37.9797	1.8875	-4.33068	Down	Unknown protein
Unigene0066191	1446	13.3459	0.12435	-6.74584	Down	Ornithine decarboxylase-like
Unigene0066497	1071	1.46075	0.001	-10.5125	Down	60S ribosomal protein L3
Unigene0066687	1787	1.09485	0.0244	-5.48771	Down	Unknown protein
Unigene0066754	2280	1.46975	0.1709	-3.10435	Down	Histone acetyltransferase
Unigene0066793	1607	4.20075	0.25485	-4.04293	Down	Mitochondrial aldehyde dehydrogenase family protein
Unigene0067180	1406	6.51305	0.013	-8.96868	Down	ACR8
Unigene0067648	4802	3.1714	0.21655	-3.87235	Down	P-ATPase family transporter
Unigene0068203	258	2.708	0.001	-11.403	Down	Unknown protein
Unigene0068638	279	0.6161	0.06175	-3.31865	Down	Unknown protein
Unigene0068702	743	1.8445	0.10795	-4.09479	Down	Histone chaperone asf1
Unigene0068710	686	0.86545	0.0738	-3.55176	Down	Hypothetical protein EMIHUDRAFT
Unigene0068763	1385	1.31275	0.001	-10.3584	Down	Unknown protein
Unigene0068787	775	26.8342	0.06805	-8.62326	Down	Histone-lysine N-methyltransferase ASHR3-like
Unigene0069073	788	5.67835	0.0232	-7.9352	Down	Unknown protein
Unigene0069157	1221	4.541	0.38175	-3.57231	Down	Unknown protein
Unigene0069175	1605	2.4902	0.40375	-2.62473	Down	Multidrug resistance-associated protein 1-like
Unigene0069195	868	4.10135	0.001	-12.0019	Down	60S ribosomal protein L7a
Unigene0069333	699	0.85855	0.001	-9.74576	Down	Unknown protein
Unigene0069342	1899	5.17255	0.1752	-4.8838	Down	Alpha-amylase
Unigene0069349	377	1.1846	0.001	-10.2102	Down	Unknown protein
Unigene0069367	1906	2.14175	0.4733	-2.17796	Down	Cell division control protein 3-like
Unigene0069528	608	5.1642	0.75335	-2.77715	Down	Macrophage migration inhibitory factor
Unigene0069648	776	4.42515	0.001	-12.1115	Down	DNA methyltransferase 1-associated protein
Unigene0069684	862	1.47725	0.001	-10.5287	Down	60S ribosomal protein L7a
Unigene0069716	355	6.6471	0.001	-12.6985	Down	Unknown protein
Unigene0070266	586	0.92735	0.001	-9.85697	Down	Unknown protein
Unigene0070281	709	0.9186	0.001	-9.84329	Down	Unknown protein
Unigene0070526	565	0.9927	0.001	-9.95521	Down	Unknown protein
Unigene0070611	1279	1.3582	0.15235	-3.15623	Down	Beta-ureidopropionase-like
Unigene0070787	837	0.9308	0.001	-9.86233	Down	Nitrate transporter 1.5-like
Unigene0070955	371	1.5793	0.001	-10.6251	Down	PAB-dependent poly(A)-specific ribonuclease subunit 2
Unigene0071063	409	0.9172	0.08425	-3.44449	Down	Unknown protein
Unigene0071145	1314	2.92465	0.21425	-3.7709	Down	Bidirectional sugar transporter SWEET2
Unigene0071686	397	1.8642	0.001	-10.8643	Down	Unknown protein
Unigene0071939	476	11.713	0.2691	-5.44382	Down	Gibberellin-regulated protein 6-like
Unigene0071940	530	13.7314	0.8256	-4.05589	Down	Unknown protein
Unigene0072143	681	12.0816	0.61735	-4.29059	Down	Unknown protein
Unigene0072598	878	1.9024	0.16	-3.57168	Down	Tetratricopeptide repeat protein 7A
Unigene0073706	800	0.9265	0.01145	-6.33837	Down	Kinase-like protein
Unigene0073711	1180	2.10065	0.0465	-5.49746	Down	Unknown protein
Unigene0073988	893	2.43965	0.0181	-7.07454	Down	Mitochondrial creatine kinase
Unigene0074014	1068	2.1334	0.04535	-5.55591	Down	Unknown protein
Unigene0074064	264	1.4095	0.2834	-2.31427	Down	E3 ubiquitin-protein ligase RNF167-like
Unigene0074297	224	1.1726	0.18985	-2.62678	Down	Auxin-induced protein TGSAUR21
Unigene0074398	1113	3.42025	0.2297	-3.89628	Down	Unknown protein
Unigene0074622	1324	2.3717	0.001	-11.2117	Down	Unknown protein
Unigene0075314	530	1.0913	0.001	-10.0918	Down	Hydroxyacid oxidase 1
Unigene0075418	758	8.4912	0.6561	-3.69398	Down	Unknown protein
Unigene0075495	898	1.82165	0.0204	-6.48053	Down	Choline dehydrogenase
Unigene0075544	706	1.7328	0.15245	-3.5067	Down	Protein STABILIZED1-like
Unigene0075790	433	8.16585	0.25235	-5.01611	Down	Unknown protein
Unigene0075800	400	22.0867	0.689	-5.00253	Down	Unknown protein
Unigene0076019	746	74.6252	12.3664	-2.59324	Down	36.4 kDa proline-rich protein-like
Unigene0076020	321	78.1857	12.0362	-2.69953	Down	36.4 kDa proline-rich protein-like
Unigene0076133	497	1.94085	0.2632	-2.88246	Down	DNA-directed RNA polymerases I, II, and III subunit RPABC4
Unigene0076301	1032	2.0012	0.001	-10.9666	Down	Unknown protein
Unigene0076682	265	0.95585	0.0507	-4.23673	Down	Transcription factor ICE1-like
Unigene0076750	791	0.8791	0.2667	-1.72081	Down	Transcription factor DP, E2 dimerization partner protein
Unigene0076958	717	1.16655	0.09305	-3.6481	Down	Stearoyl-desaturase 5
Unigene0077324	498	2.0462	0.001	-10.9987	Down	Unknown protein
Unigene0077896	579	1.21925	0.001	-10.2518	Down	Animal heme peroxidase homologue
Unigene0077977	673	1.19985	0.001	-10.2286	Down	Cytochrome P450 6B6-like
Unigene0078050	582	1.07815	0.001	-10.0743	Down	Unknown protein
Unigene0078070	1090	2.52515	0.18175	-3.79634	Down	Cytokinin riboside 5'-monophosphate phosphoribohydrolase LOG4
Unigene0078079	1344	1.45065	0.0937	-3.95251	Down	Peptidylglycine alpha-amidating monooxygenase
Unigene0078089	532	0.7522	0.1447	-2.37805	Down	RNA-binding protein 28
Unigene0078147	331	1.0185	0.001	-9.99223	Down	UDP-glycosyltransferase 73C1-like
Unigene0078151	963	4.6395	0.019	-7.93183	Down	Hypothetical protein MTR
Unigene0078310	273	1.04485	0.1518	-2.78305	Down	U-box domain-containing protein 21-like
Unigene0078371	258	92.8638	1.5669	-5.88913	Down	Unknown protein
Unigene0078427	478	2.09525	0.001	-11.0329	Down	Unknown protein
Unigene0078584	287	0.665	0.001	-9.37721	Down	WRKY transcription factor 51
Unigene0078878	1264	3.13895	0.11075	-4.8249	Down	Unknown protein
Unigene0078936	1613	2.9924	0.0841	-5.15305	Down	Unknown protein
Unigene0079040	499	1.53985	0.2481	-2.6338	Down	U6 snRNA-associated Sm-like protein LSm2
Unigene0079235	905	1.07795	0.0202	-5.73779	Down	Unknown protein
Unigene0079322	974	1.3356	0.1437	-3.21636	Down	Transcription initiation factor TFIID subunit 15-like
Unigene0079669	580	1.0689	0.10305	-3.37471	Down	Geranylgeranyl diphosphate synthetase
Unigene0079672	1335	1.52225	0.0121	-6.97505	Down	Unknown protein
Unigene0079735	419	0.51815	0.0604	-3.10075	Down	Cysteine protease ATG4-like
Unigene0079779	499	1.27205	0.001	-10.3129	Down	Unknown protein
Unigene0079872	562	0.9239	0.12255	-2.91437	Down	Methyltransferase domain
Unigene0080056	321	0.82655	0.001	-9.69096	Down	Unknown protein
Unigene0080250	779	0.9708	0.001	-9.92303	Down	Unknown protein
Unigene0080344	341	1.3531	0.001	-10.4021	Down	EGF domain-specific O-linked N-acetylglucosamine transferase-like
Unigene0080345	649	1.9595	0.05145	-5.25117	Down	Glycosyltransferase
Unigene0080516	3129	2.69795	0.2465	-3.4522	Down	Aminopeptidase N-like
Unigene0080683	1243	1.7619	0.00735	-7.90517	Down	Unknown protein
Unigene0080995	507	229.988	40.13	-2.51881	Down	Unknown protein
Unigene0081034	453	1.1749	0.001	-10.1983	Down	Unknown protein
Unigene0081035	574	1.7116	0.001	-10.7411	Down	Unknown protein
Unigene0081070	931	3.61365	0.33705	-3.42242	Down	NADH dehydrogenase
Unigene0081143	2174	3.4596	0.001	-11.7564	Down	Heat shock cognate 70 kDa protein 2-like
Unigene0081190	894	33.2797	0.38175	-6.44587	Down	Unknown protein
Unigene0081257	642	0.984	0.001	-9.94251	Down	Vacuolar protein-sorting-associated protein-like
Unigene0081324	941	4.86145	0.001	-12.2472	Down	Trypsin-like serine protease
Unigene0081535	1159	0.7998	0.02975	-4.74868	Down	Unknown protein
Unigene0081677	552	1.3311	0.001	-10.3784	Down	Unknown protein
Unigene0081851	1186	11.0156	0.34405	-5.00079	Down	Cathepsin B-like
Unigene0081906	720	2.219	0.001	-11.1157	Down	60S ribosomal protein L13e
Unigene0081941	1519	2.41455	0.25265	-3.25654	Down	Casein kinase 2 beta chain
Unigene0082003	871	3.1017	0.001	-11.5988	Down	Trypsin-like serine protease
Unigene0082258	1262	1464.59	217.844	-2.74913	Down	Unknown protein
Unigene0082282	905	1.3001	0.22835	-2.5093	Down	Dihydroorotate dehydrogenase
Unigene0082377	917	6.2602	0.0728	-6.42613	Down	Unknown protein
Unigene0082399	1258	2.0926	0.31875	-2.7148	Down	Survivin
Unigene0082423	638	1.00905	0.001	-9.97878	Down	Dipeptidyl peptidase 8
Unigene0082442	858	12.0193	4.28545	-1.48784	Down	RRNA intron-encoded homing endonuclease
Unigene0082453	846	0.6751	0.001	-9.39896	Down	Unknown protein
Unigene0082559	616	9.65565	0.001	-13.2372	Down	Unknown protein
Unigene0082687	620	2.9925	0.11115	-4.75077	Down	Unknown protein
Unigene0082696	1068	4.71745	0.001	-12.2038	Down	Unknown protein
Unigene0082935	1015	7.45425	0.001	-12.8638	Down	Unknown protein
Unigene0083103	477	1.5159	0.0192	-6.30292	Down	Unknown protein
Unigene0083106	885	11.2942	1.2644	-3.15906	Down	F-ATPase family transporter
Unigene0083195	509	0.9022	0.001	-9.8173	Down	Unknown protein
Unigene0083399	809	2.4815	0.0399	-5.95868	Down	Glutathione peroxidase
Unigene0083678	1544	3.2792	0.03555	-6.52735	Down	Unknown protein
Unigene0083774	1914	1.80715	0.001	-10.8195	Down	Unknown protein
Unigene0083866	655	1.03755	0.001	-10.019	Down	Unknown protein
Unigene0083893	1004	1.044	0.05255	-4.31229	Down	Aldehyde dehydrogenase family 7 member A1-like
Unigene0084048	683	2.0825	0.1426	-3.86827	Down	Translation machinery-associated protein 22
Unigene0084142	692	1.14555	0.001	-10.1618	Down	Cathepsin B-like
Unigene0084387	758	102.324	3.1998	-4.99901	Down	Unknown protein
Unigene0084510	727	1.4508	0.001	-10.5026	Down	40S ribosomal protein S9e
Unigene0084602	1188	1.5428	0.0136	-6.8258	Down	Unknown protein
Unigene0084696	1062	0.93495	0.03245	-4.8486	Down	Acyltransferase 3
Unigene0084972	1141	3.1321	0.1264	-4.63106	Down	Unknown protein
Unigene0085148	607	4.28685	0.1534	-4.80455	Down	Unknown protein
Unigene0085424	1025	2.15535	0.07825	-4.78369	Down	Unknown protein
Unigene0085457	462	0.8041	0.09435	-3.09128	Down	Unknown protein
Unigene0085507	470	0.8398	0.0733	-3.51816	Down	Excision repair cross-complementing rodent repair deficiency, complementation group 4
Unigene0085661	562	1.00605	0.001	-9.97449	Down	Ubiquitin carboxyl-terminal hydrolase 9-like
Unigene0085727	457	0.78715	0.03765	-4.38592	Down	Hypothetical protein GUITHDRAFT
Unigene0085737	1911	2.13195	0.09775	-4.44693	Down	Unknown protein
Unigene0085787	1226	0.9947	0.0224	-5.47269	Down	Nudix hydrolase
Unigene0085921	524	1.18775	0.001	-10.214	Down	Short-chain dehydrogenase/reductase
Unigene0086019	1479	4.60705	0.001	-12.1696	Down	Cytochrome c oxidase subunit I
Unigene0086654	1244	1.30525	0.0294	-5.47237	Down	Unknown protein
Unigene0086688	1372	1.8253	0.001	-10.8339	Down	NADH dehydrogenase subunit 5
Unigene0086691	1178	1.29455	0.001	-10.3382	Down	Unknown protein
Unigene0086913	921	1.24375	0.01985	-5.96941	Down	Unknown protein
Unigene0087245	510	1.192	0.001	-10.2192	Down	Homeobox-leucine zipper protein HOX23-like
Unigene0087268	837	13.6761	0.59805	-4.51525	Down	Unknown protein
Unigene0087345	1233	26.8258	1.6444	-4.02799	Down	Myosin regulatory light chain 2-like
Unigene0087591	777	2.2587	0.13025	-4.11614	Down	Protein MOTHER of FT and TF 1
Unigene0087615	547	9.99565	0.22145	-5.49625	Down	Unknown protein
Unigene0087955	245	1.6924	0.3273	-2.37039	Down	14-3-3-like protein D-like
Unigene0088002	549	1.5094	0.01665	-6.50231	Down	Exportin-7-like
Unigene0088074	773	3.56965	0.001	-11.8016	Down	Unknown protein
Unigene0088159	649	1.05185	0.001	-10.0387	Down	Cation/H(+) antiporter 15-like
Unigene0088347	1681	2.4089	0.0954	-4.65824	Down	Unknown protein
Unigene0088852	983	5.63255	0.0082	-9.42395	Down	Unknown protein
Unigene0088947	1185	3.13065	0.1449	-4.43333	Down	EaTIP2,1
Unigene0089137	455	0.8894	0.03785	-4.55447	Down	Unknown protein
Unigene0089210	1153	1.4025	0.02985	-5.55413	Down	Synaptic vesicle glycoprotein 2A-like
Unigene0089337	865	1.9401	0.001	-10.9219	Down	40S ribosomal protein S2-4
Unigene0089469	602	3.1364	0.001	-11.6149	Down	Glutaredoxin-C1-like
Unigene0089568	573	1.8666	0.03195	-5.86845	Down	Unknown protein
Unigene0089569	675	1.91465	0.1053	-4.1845	Down	Rab5-interacting family protein
Unigene0089951	722	0.72675	0.001	-9.50532	Down	Unknown protein
Unigene0090181	721	1.5057	0.37175	-2.01803	Down	DNA-directed rna polymerase iii subunit rpc8
Unigene0090221	324	0.979	0.2027	-2.27196	Down	AUX/IAA transcriptional regulator family protein
Unigene0090364	386	15.2384	1.19225	-3.67595	Down	Unknown protein
Unigene0090367	278	60.5558	2.88875	-4.38975	Down	Unknown protein
Unigene0090369	284	12.3753	0.4776	-4.69552	Down	Unknown protein
Unigene0090371	379	80.7746	2.7566	-4.87294	Down	Unknown protein
Unigene0090381	706	1.12365	0.001	-10.134	Down	Unknown protein
Unigene0090612	1312	5.16015	0.001	-12.3332	Down	Unknown protein
Unigene0091498	783	2.8972	0.02065	-7.13237	Down	Unknown protein
Unigene0091708	890	0.89925	0.1984	-2.18031	Down	S-formylglutathione hydrol
Unigene0091731	947	2.2142	0.001	-11.1126	Down	Unknown protein
Unigene0091885	454	1.7302	0.001	-10.7567	Down	Unknown protein
Unigene0091886	419	2.3677	0.001	-11.2093	Down	Unknown protein
Unigene0091919	417	1.23295	0.001	-10.2679	Down	Lysosomal alpha-mannosidase-like
Unigene0091983	631	1.11535	0.001	-10.1233	Down	Unknown protein
Unigene0092120	886	1.0942	0.15795	-2.79234	Down	Zinc finger CCCH domain-containing protein 28-like
Unigene0092221	1133	1.5403	0.0285	-5.75611	Down	Unknown protein
Unigene0092563	1174	1.1327	0.0225	-5.6537	Down	Unknown protein
Unigene0092593	2324	2.9853	0.1283	-4.54028	Down	Pollen-specific protein SF21-like
Unigene0092693	1056	3.5985	0.475	-2.9214	Down	20S core proteasome subunit beta 5
Unigene0092709	2256	4.36065	0.0358	-6.92844	Down	Choline dehydrogenase
Unigene0092986	657	0.8606	0.001	-9.7492	Down	Unknown protein
Unigene0093040	1095	1.25735	0.001	-10.2962	Down	Unknown protein
Unigene0093067	723	2.73685	0.03795	-6.17227	Down	Unknown protein
Unigene0093413	1439	2.03615	0.0606	-5.07038	Down	Unknown protein
Unigene0093532	752	1.11225	0.01215	-6.51638	Down	Unknown protein
Unigene0093619	396	3.2844	0.4458	-2.88116	Down	NAC domain-containing protein 21/22-like
Unigene0093649	477	0.8761	0.0722	-3.60102	Down	Cell division cycle protein 2
Unigene0093823	1038	4.6838	0.001	-12.1935	Down	Unknown protein
Unigene0093967	745	0.71275	0.151	-2.23885	Down	Zinc finger protein ZNFphex133
Unigene0094241	623	0.81415	0.0959	-3.08569	Down	Unknown protein
Unigene0094357	1068	2.82305	0.8724	-1.69419	Down	GATA transcription factor 23
Unigene0094419	1939	8.0358	1.1486	-2.80657	Down	Vacuolar H+-ATPase V1 sector
Unigene0094817	1342	3.35015	0.001	-11.71	Down	Unknown protein
Unigene0094843	455	3.1931	0.0355	-6.49099	Down	Unknown protein
Unigene0094851	531	1.42195	0.001	-10.4737	Down	Unknown protein
Unigene0094867	1103	1.59775	0.2723	-2.55277	Down	U3 small nucleolar ribonucleoprotein protein IMP4
Unigene0094890	808	0.90945	0.001	-9.82885	Down	Unknown protein
Unigene0094987	720	1.3792	0.0127	-6.76286	Down	Unknown protein
Unigene0095048	504	1.22765	0.001	-10.2617	Down	Unknown protein
Unigene0095050	391	1.45285	0.19685	-2.88372	Down	TFIIa large subunit 3
Unigene0095139	403	1.4253	0.001	-10.477	Down	Unknown protein
Unigene0095142	993	1.7856	0.0244	-6.19338	Down	Unknown protein
Unigene0095182	1073	0.66405	0.001	-9.37515	Down	Unknown protein
Unigene0095190	1211	2.27155	0.11915	-4.25283	Down	Aminoacylase-1
Unigene0095255	591	43.8319	0.05465	-9.64755	Down	Unknown protein
Unigene0095315	718	1.1949	0.001	-10.2227	Down	Unknown protein
Unigene0095367	556	1.1445	0.001	-10.1605	Down	Peroxidase 25
Unigene0095374	809	8.14145	0.01	-9.66914	Down	Unknown protein
Unigene0095447	827	1.2689	0.02215	-5.84013	Down	Aryl sulfotransferase
Unigene0095494	1209	1.58395	0.0285	-5.79642	Down	Unknown protein
Unigene0095506	1614	2.23155	0.1394	-4.00074	Down	Anion transporter 4
Unigene0095627	734	27.3711	2.6875	-3.34832	Down	Cytochrome c
Unigene0095635	545	1.0546	0.001	-10.0425	Down	Unknown protein
Unigene0095759	549	0.88205	0.11075	-2.99355	Down	Sugar transporter ERD6-like 16
Unigene0095841	741	1.2396	0.001	-10.2757	Down	Unknown protein
Unigene0095873	477	31.4302	0.001	-14.9399	Down	Unknown protein
Unigene0096052	796	2.0433	0.05345	-5.25657	Down	Calcium-binding protein CML48
Unigene0096075	1163	1.86105	0.0139	-7.06489	Down	Unknown protein
Unigene0096105	1136	1.7164	0.28805	-2.57499	Down	Nuclear transcription factor Y subunit A-5-like
Unigene0096122	516	1.253	0.001	-10.2912	Down	Unknown protein
Unigene0096132	992	12.1119	0.18775	-6.01146	Down	Unknown protein
Unigene0096639	1227	1.06755	0.0149	-6.16285	Down	Glutamate receptor 3.3
Unigene0096815	320	0.8151	0.1329	-2.61664	Down	Unknown protein
Unigene0096832	967	1.86075	0.26325	-2.82138	Down	Unknown protein
Unigene0097039	924	1.87645	0.1347	-3.80018	Down	Transcription factor R2R3-MYB
Unigene0097092	972	32.1527	2.09495	-3.93995	Down	Unknown protein
Unigene0097436	908	1.0991	0.1316	-3.06209	Down	Alcohol dehydrogenase class III
Unigene0097781	615	1.1311	0.001	-10.1435	Down	C-4 sterol methyl oxidase
Unigene0097849	270	0.4702	0.001	-8.87713	Down	Crystal protein
Unigene0098360	712	1.03415	0.001	-10.0142	Down	Cationic amino acid transporter 2
Unigene0098401	1224	10.003	0.09585	-6.70543	Down	Centriole proteome protein
Unigene0098925	439	1.2143	0.001	-10.2459	Down	Unknown protein
Unigene0099011	1624	2.8384	0.001	-11.4709	Down	Cytochrome P450 6B6-like
Unigene0099012	545	1.11165	0.001	-10.1185	Down	Unknown protein
Unigene0099266	593	1.22245	0.07355	-4.05491	Down	U-box domain-containing protein 34
Unigene0099462	254	0.4974	0.001	-8.95826	Down	Lysine-specific demethylase 6A
Unigene0099496	1061	11.814	0.4018	-4.87787	Down	Muscular protein 20
Unigene0099685	873	7.0036	1.0006	-2.80723	Down	Multiprotein-bridging factor 1a-like
Unigene0099972	321	1.22585	0.2431	-2.33416	Down	Kelch domain-containing protein
Unigene0100078	823	1.197	0.02225	-5.74947	Down	Unknown protein
Unigene0100268	521	2.3157	0.0351	-6.04383	Down	Unknown protein
Unigene0100304	621	1.0783	0.001	-10.0745	Down	L-ascorbate oxidase-like
Unigene0100527	1316	0.777	0.001	-9.60177	Down	Alkaline phosphatase family protein
Unigene0100871	617	2.08	0.001	-11.0224	Down	Ribosomal protein L18
Unigene0100880	1471	2.49785	0.12145	-4.36225	Down	Delta 1-pyrroline-5-carboxylate synthase 2
Unigene0101235	1848	33.3214	2.4932	-3.74038	Down	Unknown protein
Unigene0101310	1919	2.1402	0.2401	-3.15604	Down	Delta-6 elongase
Unigene0101358	360	1.51115	0.001	-10.5614	Down	Unknown protein
Unigene0101554	1602	2.87685	0.15455	-4.21834	Down	HI-5a
Unigene0101883	659	40.3334	1.5984	-4.65728	Down	Unknown protein
Unigene0102076	1609	1.6838	0.21645	-2.95962	Down	Pyruvate orthophosphate dikinase
Unigene0102543	429	1.3797	0.001	-10.4301	Down	Unknown protein
Unigene0102605	1468	3.1043	0.001	-11.6001	Down	Unknown protein
Unigene0102717	552	1.59955	0.0478	-5.06451	Down	Unknown protein
Unigene0102790	407	1.4847	0.1243	-3.57827	Down	Unknown protein
Unigene0102802	1694	1.5504	0.2666	-2.53989	Down	RuvB-like 2
Unigene0103081	247	2.03775	0.4097	-2.31434	Down	Auxin-induced protein TGSAUR21
Unigene0103093	1210	1.1082	0.001	-10.114	Down	Unknown protein
Unigene0103628	718	1.46985	0.001	-10.5215	Down	Unknown protein
Unigene0104069	402	1.45965	0.001	-10.5114	Down	Unknown protein
Unigene0104538	437	1.2421	0.001	-10.2786	Down	Transcription initiation factor TFIID subunit 8
Unigene0104558	651	0.926	0.081	-3.51502	Down	Component of the U4/U6.U5 snRNP/mitosis protein DIM1
Unigene0104562	1101	1.57445	0.00735	-7.74289	Down	Twin-arginine translocation pathway, signal sequence
Unigene0105036	995	1.7632	0.0368	-5.58235	Down	Gamma-interferon-inducible-lysosomal thiol reductase-like
Unigene0105120	1633	0.74305	0.0211	-5.13814	Down	Flavin-containing monooxygenase FMO GS-OX5-like
Unigene0105279	812	3.7608	0.2141	-4.13468	Down	Casein kinase I-like
Unigene0105445	409	1.3824	0.001	-10.433	Down	Unknown protein
Unigene0105469	445	1.47585	0.001	-10.5273	Down	Inositol-1,4,5-triphosphate receptor
Unigene0105622	439	1.2295	0.001	-10.2639	Down	Aspartate aminotransferase
Unigene0105814	1352	14.1066	0.07325	-7.58932	Down	Unknown protein
Unigene0105851	740	5.0472	0.001	-12.3013	Down	Homeobox protein knotted-1-like 13
Unigene0105852	1879	5.81535	0.09625	-5.91694	Down	Transcription factor MYC2-like
Unigene0105895	1209	1.02775	0.0209	-5.61984	Down	Unknown protein
Unigene0105915	3437	2.4221	0.2246	-3.43083	Down	Flagellar associated protein
Unigene0106003	415	21.859	0.7471	-4.87078	Down	Unknown protein
Unigene0106109	968	11.9428	0.13345	-6.4837	Down	Unknown protein
Unigene0106303	380	0.6103	0.0666	-3.19592	Down	E3 ubiquitin-protein ligase COP1
Unigene0106432	835	1.45405	0.001	-10.5059	Down	Unknown protein
Unigene0106435	565	0.7248	0.12385	-2.54899	Down	Hypothetical protein F775
Unigene0106455	997	36.9177	0.03455	-10.0614	Down	Unknown protein
Unigene0106559	417	4.0912	0.07745	-5.72312	Down	Unknown protein
Unigene0106636	1686	3.4065	0.30845	-3.46518	Down	Protein ASPARTIC PROTEASE IN GUARD CELL 2
Unigene0106655	768	4.94185	0.5081	-3.28187	Down	Unknown protein
Unigene0106663	1850	2.09985	0.09165	-4.51801	Down	Crystal protein
Unigene0106707	905	0.23495	0.02795	-3.07143	Down	Serine/threonine-protein kinase EDR1-like
Unigene0106713	559	1.0497	0.001	-10.0358	Down	Unknown protein
Unigene0106777	975	1.59515	0.03315	-5.58854	Down	Unknown protein
Unigene0106779	763	1.93805	0.04795	-5.33693	Down	Choline dehydrogenase
Unigene0106903	515	1.6074	0.0157	-6.67782	Down	Unknown protein
Unigene0106977	921	30.515	0.0374	-9.67226	Down	Unknown protein
Unigene0106988	1410	2.19745	0.001	-11.1016	Down	Unknown protein
Unigene0106991	705	1.0551	0.0878	-3.58701	Down	Tubulin-specific chaperone E
Unigene0107530	1651	1.4751	0.02215	-6.05736	Down	Crystal protein
Unigene0107606	902	9.94935	0.00895	-10.1185	Down	Unknown protein
Unigene0107729	907	21.5157	1.23855	-4.11866	Down	Calmodulin-1
Unigene0108157	527	1.1323	0.001	-10.145	Down	Unknown protein
Unigene0108159	1035	1.48705	0.195	-2.93091	Down	DNA-damage-repair/toleration protein DRT111
Unigene0108175	1035	1.71195	0.0577	-4.89093	Down	Unknown protein
Unigene0108320	1406	129.788	48.9306	-1.40735	Down	Auxin-responsive protein IAA17-like
Unigene0108508	1765	1.5925	0.04665	-5.09327	Down	Scavenger receptor class B member 1
Unigene0108550	3482	3.13025	0.03895	-6.32851	Down	Choline dehydrogenase
Unigene0108583	664	1.4529	0.001	-10.5047	Down	Unknown protein
Unigene0108584	1754	0.35125	0.001	-8.45635	Down	Unknown protein
Unigene0108638	569	3.07435	0.0643	-5.57932	Down	Unknown protein
Unigene0108816	1034	1.2105	0.0156	-6.27791	Down	Cathepsin B-like proteinase
Unigene0108944	906	1.98425	0.0998	-4.31341	Down	RNA binding protein
Unigene0108976	2463	19.0039	1.3036	-3.86572	Down	Unknown protein
Unigene0109077	506	9.144	0.01595	-9.16313	Down	Unknown protein
Unigene0109348	457	16.316	0.001	-13.994	Down	Unknown protein
Unigene0109456	1833	3.13585	0.78205	-2.00352	Down	Serine carboxypeptidase-like 45
Unigene0109545	863	2.00405	0.05865	-5.09464	Down	Unknown protein
Unigene0109585	3832	2.0665	0.66705	-1.63132	Down	Auxin response factor 11
Unigene0109717	417	22.4521	1.71025	-3.71457	Down	Unknown protein
Unigene0109718	394	20.6388	1.34285	-3.94199	Down	Unknown protein
Unigene0109746	1219	1.7086	0.08655	-4.30314	Down	Calcium-binding protein CML25
Unigene0109759	1559	1.21485	0.06975	-4.12244	Down	Unknown protein
Unigene0109767	1209	2.91125	0.08195	-5.15075	Down	Unknown protein
Unigene0109969	577	1.14495	0.001	-10.1611	Down	Unknown protein
Unigene0110040	851	1.9389	0.043	-5.49476	Down	Unknown protein
Unigene0110142	1093	8.2078	0.51315	-3.99954	Down	Spermine synthase
Unigene0110215	358	3.61235	0.4165	-3.11655	Down	Unknown protein
Unigene0110295	1090	2.6424	0.1239	-4.4146	Down	Copper transporter 6-like
Unigene0110388	722	2.6165	0.3966	-2.72188	Down	Protein BUD31 homolog 2-like
Unigene0110399	616	2.6001	0.05245	-5.63148	Down	Unknown protein
Unigene0110755	1454	1.99235	0.07255	-4.77935	Down	Unknown protein
Unigene0110759	566	1.2003	0.001	-10.2292	Down	Hypothetical protein GUITHDRAFT
Unigene0110822	735	0.777	0.001	-9.60177	Down	Unknown protein
Unigene0111173	333	10.0075	1.12345	-3.15507	Down	Flavonoid o-methyltransferase related
Unigene0111218	1849	1.94275	0.07135	-4.76704	Down	Endothelin-converting enzyme 1-like
Unigene0111284	408	1.52245	0.001	-10.5722	Down	Cytochrome P450 89A2
Unigene0111285	582	1.92895	0.001	-10.9136	Down	Cytochrome P450 711A1
Unigene0111485	646	7.0324	0.2083	-5.07728	Down	Lysosomal beta glucosidase-like
Unigene0111554	719	5.4493	0.79585	-2.7755	Down	Transcription factor MYC4-like
Unigene0111617	266	65.6319	15.7899	-2.0554	Down	Plasma membrane intrinsic protein
Unigene0111655	538	1.5267	0.001	-10.5762	Down	Peptidyl-tRNA hydrolase 2
Unigene0112134	1487	3.52265	0.001	-11.7824	Down	Unknown protein
Unigene0112208	514	1.412	0.001	-10.4635	Down	Unknown protein
Unigene0112302	3120	10.28	0.5336	-4.26794	Down	Unknown protein
Unigene0112304	711	1.32065	0.3422	-1.94834	Down	Pentatricopeptide repeat-containing protein
Unigene0112350	294	1.6339	0.2032	-3.00735	Down	Unknown protein
Unigene0112370	934	3.39735	0.1844	-4.2035	Down	Unknown protein
Unigene0112474	1127	8.86525	2.9831	-1.57135	Down	NAC domain-containing protein 48-like
Unigene0112650	498	60.8571	0.06485	-9.8741	Down	Unknown protein
Unigene0112727	1085	113.025	1.2031	-6.55374	Down	Unknown protein
Unigene0113047	2546	1.7424	0.001	-10.7669	Down	Ribosomal protein L11
Unigene0113048	778	2.18565	0.128	-4.09385	Down	Unknown protein
Unigene0113050	1745	3.92065	0.38955	-3.33121	Down	Paxillin
Unigene0113226	746	0.8395	0.001	-9.71339	Down	Unknown protein
Unigene0113255	1198	3.03065	0.022	-7.10598	Down	Cathepsin B-like
Unigene0113285	1078	1.76515	0.03395	-5.70024	Down	Unknown protein
Unigene0113309	620	1.8654	0.1146	-4.02481	Down	Heat shock factor protein 1
Unigene0113918	495	1.3901	0.001	-10.441	Down	Unknown protein
Unigene0113919	555	1.1698	0.001	-10.192	Down	Unknown protein
Unigene0114070	338	18.9171	0.001	-14.2074	Down	Chaperone protein dnaJ 8
Unigene0114491	251	24.4871	0.39035	-5.97111	Down	Unknown protein
Unigene0114514	721	0.98115	0.001	-9.93833	Down	Chitinase-like protein 4
Unigene0114528	708	2.8398	0.001	-11.4716	Down	Unknown protein
Unigene0114548	3039	1.9109	0.0671	-4.8318	Down	Unknown protein
Unigene0114639	481	0.7668	0.0358	-4.42082	Down	Unknown protein
Unigene0114716	510	1.3309	0.3103	-2.10067	Down	Transmembrane adaptor Erv26
Unigene0115074	747	1.4915	0.001	-10.5425	Down	Unknown protein
Unigene0115157	628	1.8192	0.02915	-5.96366	Down	Formate acetyltransferase activating enzyme
Unigene0115246	1272	7.1118	0.15995	-5.47452	Down	Unknown protein
Unigene0115426	585	8.6093	0.001	-13.0717	Down	Unknown protein
Unigene0115451	357	4.05225	0.001	-11.9845	Down	Unknown protein
Unigene0115487	337	0.7945	0.123	-2.69139	Down	Aluminum-activated malate transporter 1-like
Unigene0115553	716	0.44135	0.03685	-3.58219	Down	Soluble guanylate cyclase
Unigene0115638	711	4.44935	0.02575	-7.43288	Down	Unknown protein
