# Supplementary material for: Comparative transcriptome profiling uncovers a Lilium regale NAC transcription factor, LrNAC35, contributing to defence response against cucumber mosaic virus and tobacco mosaic virus
Source: Mol Plant Pathol. 2019 Sep 27;20(12):1662–81. doi: 10.1111/mpp.12868 (PMC6859495; doi:10.1111/mpp.12868)
Supplement: Supplementary file 12 — Table S3 KEGG pathway annotation of differentially expressed genes in Lilium regale. [file MPP-20-1662-s012.xlsx]

## Sheet: Table S3
Table S3 KEGG pathway annotation of differentially expressed genes in L. regale.
Pathway	Number of DEGs	Number of all unigenes	Pathway ID
Cyanoamino acid metabolism	5	86	ko00460
Galactose metabolism	5	108	ko00052
Plant-pathogen interaction	22	660	ko04626
Starch and sucrose metabolism	7	288	ko00500
Taurine and hypotaurine metabolism	2	17	ko00430
Phenylpropanoid biosynthesis	5	212	ko00940
Steroid biosynthesis	2	29	ko00100
Metabolic pathway	36	3675	ko01100
Secondary metabolites biosynthesis	28	1641	ko01110
Arachidonic acid metabolism	2	36	ko00590
Folate biosynthesis	4	38	ko00790
Valine, leucine, and isoleucine biosynthesis	2	52	ko00290
Phosphatidylinositol signaling system	3	120	ko04070
Glutathione metabolism	4	206	ko00480
C5-Branched dibasic acid metabolism	1	14	ko00660
Glycerophospholipid metabolism	3	163	ko00564
Vitamin B6 metabolism	1	19	ko00750
Phagosome	4	275	ko04145
Glycosphingolipid biosynthesis - globo series	3	123	ko00603
Amino sugar and nucleotide sugar metabolism	3	205	ko00520
Pentose phosphate pathway	2	108	ko00030
Glycerolipid metabolism	2	110	ko00561
Arginine and proline metabolism	2	144	ko00330
Phenylalanine metabolism	12	856	ko00360
Spliceosome	5	526	ko03040
Butanoate metabolism	1	55	ko00650
Cysteine and methionine metabolism	2	171	ko00270
Pyrimidine metabolism	3	302	ko00240
Sphingolipid metabolism	1	64	ko00600
Pantothenate and CoA biosynthesis	1	67	ko00770
Carbon fixation in photosynthetic organisms	2	191	ko00710
Ascorbate and aldarate metabolism	1	72	ko00053
Mismatch repair	1	79	ko03430
beta-Alanine metabolism	1	87	ko00410
Terpenoid backbone biosynthesis	3	90	ko00900
Porphyrin and chlorophyll metabolism	1	93	ko00860
Alanine, aspartate, and glutamate metabolism	2	97	ko00250
RNA polymerase	1	103	ko03020
Endocytosis	2	253	ko04144
Propanoate metabolism	1	109	ko00640
Fructose and mannose metabolism	1	112	ko00051
Base excision repair	1	118	ko03410
Purine metabolism	3	439	ko00230
Photosynthesis	1	133	ko00195
Citrate cycle (TCA cycle)	1	134	ko00020
Plant hormone signal transduction	6	395	ko04075
Valine, leucine, and isoleucine degradation	1	140	ko00280
Glyoxylate and dicarboxylate metabolism	1	141	ko00630
Oxidative phosphorylation	3	484	ko00190
DNA replication	1	160	ko03030
Proteasome	1	165	ko03050
Nucleotide excision repair	1	173	ko03420
Protein processing in endoplasmic reticulum	3	580	ko04141
Glycolysis / Gluconeogenesis	1	281	ko00010
Ribosome biogenesis in eukaryotes	1	359	ko03008
Ribosome	3	793	ko03010
RNA degradation	1	365	ko03018
RNA transport	1	455	ko03013
