# Supplementary material for: Comparative transcriptome profiling uncovers a Lilium regale NAC transcription factor, LrNAC35, contributing to defence response against cucumber mosaic virus and tobacco mosaic virus
Source: Mol Plant Pathol. 2019 Sep 27;20(12):1662–81. doi: 10.1111/mpp.12868 (PMC6859495; doi:10.1111/mpp.12868)
Supplement: Supplementary file 13 — Table S4 Differentially expressed transcription factors in Lilium regale. [file MPP-20-1662-s013.xlsx]

## Sheet: Table S4
Gene ID	Table S4 Differentially expressed transcription factors in L. regale.
Unigene0000389	TF Family	Mock_RPKM (mean)	CMV_RPKM (mean)	Log2 Ratio (CMV/Mock)	Up/Down (CMV/Mock)	Annotation
Unigene0000390	AP2/ERF	0.36155	2.02555	2.48605	Up	Ethylene-responsive transcription factor ERF061-like
Unigene0014641	AP2/ERF	0.37125	2.50125	2.75219	Up	Ethylene-responsive transcription factor ERF061-like
Unigene0052014	AP2/ERF	0.1688	0.95705	2.50328	Up	Ethylene-responsive transcription factor ERF061-like
Unigene0052016	AP2/ERF	0.14025	0.57975	2.04743	Up	Ethylene-responsive transcription factor ERF061-like
Unigene0072729	AP2/ERF	0.4007	1.9469	2.28058	Up	Ethylene-responsive transcription factor ERF061-like
Unigene0073936	AP2/ERF	0.001	0.8321	9.70061	Up	Ethylene-responsive transcription factor ERF061-like
Unigene0089226	AP2/ERF	0.001	0.7314	9.51452	Up	Ethylene-responsive transcription factor TINY-like
Unigene0020351	AP2/ERF	0.0379	1.57475	5.37678	Up	Ethylene-responsive transcription factor ERF061-like
Unigene0037049	AP2/ERF	6.22365	0.9833	-2.66206	Down	Ethylene-responsive transcription factor PLT2-like
Unigene0006633	AP2/ERF	0.6442	0.001	-9.33136	Down	Ethylene-responsive transcription factor ERF012-like
Unigene0109585	ARF	0.059	0.58315	3.30508	Up	Auxin response factor 23-like
Unigene0090221	ARF	2.0665	0.66705	-1.63132	Down	Auxin response factor 11
Unigene0108320	AUX/IAA	0.979	0.2027	-2.27196	Down	AUX/IAA transcriptional regulator family protein
Unigene0015592	AUX/IAA	129.788	48.9306	-1.40735	Down	Auxin-responsive protein IAA17-like
Unigene0038912	bHLH	0.001	0.4949	8.95099	Up	Transcription factor ABA-inducible bHLH-type-like
Unigene0038913	bHLH	1.34125	6.27905	2.22697	Up	Transcription factor bHLH100-like
Unigene0111737	bHLH	0.72735	4.40905	2.59975	Up	Transcription factor bHLH100-like
Unigene0009308	bHLH	4.8169	25.6202	2.41111	Up	Transcription factor bHLH18-like
Unigene0029409	bHLH	1.88045	0.0447	-5.39466	Down	Transcription factor bHLH75-like
Unigene0031740	bHLH	0.4144	0.04955	-3.06407	Down	Transcription factor PAR1-like
Unigene0038757	bHLH	1.5083	0.01975	-6.25493	Down	Transcription factor bHLH137-like
Unigene0042758	bHLH	0.83205	0.09435	-3.14058	Down	Transcription factor bHLH35-like
Unigene0051700	bHLH	6.9804	1.6309	-2.09764	Down	BHLH family transcriptional factor
Unigene0059321	bHLH	0.22315	0.001	-7.80187	Down	Transcription factor bHLH35-like
Unigene0011609	bHLH	1.23155	0.43135	-1.51354	Down	Transcription factor bHLH30-like
Unigene0098092	bHLH	1.39745	0.13435	-3.37873	Down	BHLH family protein
Unigene0103627	BRPF	0.001	0.8786	9.77906	Up	Bromodomain and PHD finger-containing protein 3
Unigene0010955	BTB/POZ	0.1113	1.45405	3.70755	Up	BTB/POZ domain-containing protein
Unigene0027495	bZIP	5.9612	0.72405	-3.04144	Down	Transcription factor RF2a-like
Unigene0074168	bZIP	1.748	0.45945	-1.92773	Down	Bzip-like transcription factor-like protein
Unigene0063844	E2F/DP	0.0752	0.82085	3.44831	Up	E2F transcription factor-like
Unigene0076750	E2F/DP	1.93165	0.33445	-2.52997	Down	Transcription factor E2FA-like
Unigene0094357	E2F/DP	0.8791	0.2667	-1.72081	Down	Transcription factor DP, E2 dimerization partner protein
Unigene0087245	GATA	2.82305	0.8724	-1.69419	Down	GATA transcription factor 23
Unigene0105851	HB	1.192	0.001	-10.2192	Down	Homeobox-leucine zipper protein HOX23-like
Unigene0072491	HB	5.0472	0.001	-12.3013	Down	Homeobox protein knotted-1-like 13
Unigene0113309	HSF	0.87975	2.14005	1.28248	Up	Heat shock transcription factor
Unigene0016547	HSF	1.8654	0.1146	-4.02481	Down	Heat shock factor protein 1
Unigene0003524	MADS	3.63105	16.6876	2.20031	Up	MADS-box transcription factor
Unigene0006408	MYB	0.13945	2.42905	4.12257	Up	Transcription factor MYB98-like
Unigene0007577	MYB	0.1224	0.4076	1.73555	Up	Transcription factor RL9
Unigene0054070	MYB	0.2256	1.35985	2.59161	Up	Myb-related protein Zm1-like
Unigene0003522	MYB	0.60425	6.96615	3.52714	Up	Transcription factor CPC-like
Unigene0097039	MYB	0.3346	0.001	-8.38629	Down	Transcription factor MYB98-like
Unigene0053370	MYB	1.87645	0.1347	-3.80018	Down	Transcription factor R2R3-MYB
Unigene0076682	MYC	0.001	3.31685	11.6956	Up	Transcription factor MYC4-like
Unigene0105852	MYC	0.95585	0.0507	-4.23673	Down	Transcription factor ICE1-like
Unigene0111554	MYC	5.81535	0.09625	-5.91694	Down	Transcription factor MYC2-like
Unigene0012070	MYC	5.4493	0.79585	-2.7755	Down	Transcription factor MYC4-like
Unigene0025824	NAC	5.61095	38.0126	2.76016	Up	NAC domain-containing protein 35-like
Unigene0050073	NAC	0.08845	0.55755	2.65617	Up	NAC domain-containing protein 100-like
Unigene0093619	NAC	1.611	0.12245	-3.71769	Down	NAC domain-containing protein 90-like
Unigene0112474	NAC	3.2844	0.4458	-2.88116	Down	NAC domain-containing protein 21/22-like
Unigene0096105	NAC	8.86525	2.9831	-1.57135	Down	NAC domain-containing protein 48-like
Unigene0066252	NF-YA	1.7164	0.28805	-2.57499	Down	Nuclear transcription factor Y subunit A-5-like
Unigene0079322	NF-YB	0.0358	0.2981	3.05776	Up	Nuclear transcription factor Y subunit B-3-like
Unigene0104538	TBP	1.3356	0.1437	-3.21636	Down	Transcription initiation factor TFIID subunit 15-like
Unigene0099221	TBP	1.2421	0.001	-10.2786	Down	Transcription initiation factor TFIID subunit 8
Unigene0001022	Trihelix	0.39575	2.1596	2.4481	Up	Trihelix transcription factor GT-3b-like
Unigene0039394	WRKY	0.3853	1.892	2.29586	Up	WRKY transcription factor 28
Unigene0104357	WRKY	1.75945	12.5779	2.83769	Up	WRKY transcription factor 28
Unigene0042962	WRKY	14.5607	34.9736	1.26419	Up	WRKY transcription factor 48
Unigene0051891	WRKY	5.92955	2.07965	-1.51158	Down	WRKY family protein
Unigene0078584	WRKY	4.3546	0.41125	-3.40445	Down	WRKY transcription factor 53
Unigene0071735	WRKY	0.665	0.001	-9.37721	Down	WRKY transcription factor 51
Unigene0076256	zinc finger	0.429	1.6374	1.93236	Up	Zinc finger protein WIP3-like
Unigene0109816	zinc finger	0.7232	2.29845	1.66819	Up	Zinc finger protein RICESLEEPER 2-like
Unigene0111263	zinc finger	0.001	1.4016	10.4529	Up	Zinc finger protein ZAT11
Unigene0018640	zinc finger	0.23975	2.7701	3.53034	Up	Dof zinc finger protein DOF5.6-like
Unigene0092120	zinc finger	1.5125	0.1209	-3.64505	Down	Zinc finger protein 7
Unigene0093967	zinc finger	1.0942	0.15795	-2.79234	Down	Zinc finger CCCH domain-containing protein 28-like
Unigene0027578	zinc finger	0.71275	0.151	-2.23885	Down	Zinc finger protein ZNFphex133
Unigene0060238	zinc finger	32.8493	12.8039	-1.35928	Down	RING-H2 zinc finger protein ATL79-like
	zinc finger	1.615	0.00985	-7.35719	Down	RING-H2 zinc finger protein ATL3-like
